# Supplementary material for: Leadership and governance for integrating mental healthcare at the primary healthcare (PHC) level: A mixed methods study in Ghana
Source: PLOS Glob Public Health. 2025 Aug 19;5(8):e0002672. doi: 10.1371/journal.pgph.0002672 (PMC12364371; doi:10.1371/journal.pgph.0002672)
Supplement: S1 Data — (XLS) [file pgph.0002672.s002.xls]

## Sheet: Sheet1
Male	28-37 years	Married	Tertiary	Empolyed	Community mental health service provider/ social worker	Northern Ghana (Bolgatanga/ Talensi/ Tamale/ Nanton)		Average	Average	Average	Average	Yes	Yes	No	No	Average level of involvement	Yes	The services of the private health facilities includes mental health	Irregular monitoring and evaluation take place	Averagely integrated		Yes	All of the above;	Averagely integrated	Yes		All o fthe above;	Yes	All of the above;	Minimal link(s) exist	Average involvment	Accessible	There is a mental health unit where people are attended to	Average level of integration	Partially integrated		Low level of community participation and ownership	Yes	All of the above;	Peer support /Self-Help Groups exist but they are minimally involved in community level mental healthcare service planning and implementation	Yes	District/ regional directors of health services/ directors/in-charge(s) of health facilities	Partially integrated	Community participation and ownership is highly inadequate and requires significant improvement		Psychiatric Nurse(s)/ Community Mental Health Worker(s);Mental Health Social Worker(s)/ Occupational Therapist(s);Mental health support workers (e.g. community volunteers);	Nurses alone	Personnel at this inadequate	Yes
Male	28-37 years	Married	Tertiary	Empolyed	District / Regional Director of health services or Director/ in-charge of a healthcare facility	Northern Ghana (Bolgatanga/ Talensi/ Tamale/ Nanton)		Average	Average	Average	Average	Yes	Yes	Yes	No	Average level of involvement	Yes	The services of the private health facilities includes mental health	Irregular monitoring and evaluation take place	Averagely integrated		Yes	Diagnosis & prescription;Mental health education;Medical review and medicine refill;referrals;	Poorly integrated	Yes	1-5 beds	All of the above;	Yes	NGOs/CSOs/CBOs;Private hospitals/clinics;Traditional/ faith-based healers;	Minimal link(s) exist	Average involvment	Accessible	There is a mental health unit where people are attended to	Average level of integration	Partially integrated		Average level of community participation and ownersip	Yes	All of the above;	Peer support /Self-Help Groups exist but they are minimally involved in community level mental healthcare service planning and implementation	Yes	District/ regional directors of health services/ directors/in-charge(s) of health facilities	Partially integrated	Community participation and ownership needs some improvement		Psychiatric Nurse(s)/ Community Mental Health Worker(s);Mental Health Social Worker(s)/ Occupational Therapist(s);Mental health support workers (e.g. community volunteers);	Nurses alone	Personnel at this level are adequate	Yes
Male	28-37 years	Married	Tertiary	Empolyed	Community mental health service provider/ social worker	Northern Ghana (Bolgatanga/ Talensi/ Tamale/ Nanton)		Average	Average	Average	Average	I don't know		No	No	Minimal level of invovelment	No	Private heath facilities have little or no interest in mental health	Irregular monitoring and evaluation take place	Averagely integrated		Yes	Diagnosis & prescription;Medical review and medicine refill;Mental health education;	Poorly integrated	No		Psychological therapies (counselling & group therapy);	No	NGOs/CSOs/CBOs;Traditional/ faith-based healers;	Minimal link(s) exist	Low involvement	Not accessible	There is no mental health unit that attends of people with mental health care needs	Average level of integration	Not integrated		Low level of community participation and ownership	Yes	District/ regional directors of health services/ medical directors and in-charge(s) of health facilities;	Peer support /Self-Help Groups exist but they are minimally involved in community level mental healthcare service planning and implementation	Yes	Healthcare service providers	Not integrated	Community participation and ownership is highly inadequate and requires significant improvement		Psychiatric Nurse(s)/ Community Mental Health Worker(s);Mental Health Social Worker(s)/ Occupational Therapist(s);Mental health support workers (e.g. community volunteers);	Nurses alone	Personnel at this inadequate	I don't know
Male	28-37 years	Married	Tertiary	Empolyed	Mental health/ human rights advocate	Southern Ghana (Ayawaso East sub-metro/ Ga West/ Accra)	The level of implementation of policy and legislation of Primary health care is low	High	High	High	High	Yes	Yes	Yes	No	Minimal level of invovelment	No	Private heath facilities have little or no interest in mental health	Irregular monitoring and evaluation take place	Not integrated	three out of ten	No	Mental health education;referrals;	No integration takes place	No		Referral to mental health specialist(s) ;Back referral from mental health specialist for continuity of care;	Yes	NGOs/CSOs/CBOs;Private hospitals/clinics;Traditional/ faith-based healers;All of the above;	Minimal link(s) exist	Average involvment	Not accessible	There are no medicines	No integration at all	Not integrated		Low level of community participation and ownership	No	Users of mental health services/ people with mental health conditions;Caregivers/family members of people with mental health conditions;Healthcare service providers, including personnel of allied professions;District/ regional directors of health services/ medical directors and in-charge(s) of health facilities;All of the above;	Peer support /Self-Help Groups exist but they are minimally involved in community level mental healthcare service planning and implementation	Yes	NGOs/CSOs/CBOs	Not integrated	Community participation and ownership is highly inadequate and requires significant improvement		Psychiatric Nurse(s)/ Community Mental Health Worker(s);Mental health support workers (e.g. community volunteers);Mental Health Social Worker(s)/ Occupational Therapist(s);	Nurses alone	Personnel at this inadequate	Yes
Male	48-57 years	Married	Tertiary	Empolyed	Community mental health service provider/ social worker	Northern Ghana (Bolgatanga/ Talensi/ Tamale/ Nanton)		High	Average	High	Average	No		Yes	Yes	Minimal level of invovelment	No	Private heath facilities have little or no interest in mental health	Irregular monitoring and evaluation take place	Averagely integrated		Yes	Diagnosis & prescription;Medical review and medicine refill;Mental health education;referrals;In-patient services ;	Averagely integrated	No		All of the above;	No	NGOs/CSOs/CBOs;Traditional/ faith-based healers;	Minimal link(s) exist	Low involvement	Accessible	There are no medicines	Low level of integration	Partially integrated		Low level of community participation and ownership	No	All of the above;	Peer support /Self-Help Groups exist but they are minimally involved in community level mental healthcare service planning and implementation	No	NGOs/CSOs/CBOs	Not integrated	Community participation and ownership is highly inadequate and requires significant improvement		Psychiatric Nurse(s)/ Community Mental Health Worker(s);Mental health support workers (e.g. community volunteers);	Nurses alone	Personnel at this inadequate	No
Male	28-37 years	Married	Tertiary	Empolyed	Community mental health service provider/ social worker	Northern Ghana (Bolgatanga/ Talensi/ Tamale/ Nanton)		High	Low	Low	I don't know	I don't know		I don't know	Yes	Minimal level of invovelment	No	Private heath facilities have little or no interest in mental health	I don’t know if any monitoring and evlaution take(s) place	Not integrated		Yes	Mental health education;In-patient services ;Medical review and medicine refill;	Poorly integrated	No		Psychological therapies (counselling & group therapy);Referral to mental health specialist(s) ;	Yes	Traditional/ faith-based healers;	Minimal link(s) exist	Low involvement	Accessible	There is a mental health unit where people are attended to	No integration at all	Not integrated		Low level of community participation and ownership	I don't know	Users of mental health services/ people with mental health conditions;Caregivers/family members of people with mental health conditions;Healthcare service providers, including personnel of allied professions;	Peer support /Self-Help Groups exist but they are minimally involved in community level mental healthcare service planning and implementation	No	Healthcare service providers	Partially integrated	Community participation and ownership needs some improvement		Psychiatric Nurse(s)/ Community Mental Health Worker(s);Mental health support workers (e.g. community volunteers);	Nurses alone	Personnel at this level are adequate	Yes
Male	28-37 years	Married	Tertiary	Empolyed	Community mental health service provider/ social worker	Northern Ghana (Bolgatanga/ Talensi/ Tamale/ Nanton)		Average	Average	Average	Average	Yes	Yes	No	No	Minimal level of invovelment	No	Private heath facilities have little or no interest in mental health	No monitoring and evaluation take place	Averagely integrated		Yes	Diagnosis & prescription;Medical review and medicine refill;Mental health education;	Averagely integrated	No		Psychological therapies (counselling & group therapy);	No	NGOs/CSOs/CBOs;Traditional/ faith-based healers;	Minimal link(s) exist	Low involvement	Not accessible	There is no mental health unit that attends of people with mental health care needs	Low level of integration	Partially integrated		Low level of community participation and ownership	No	District/ regional directors of health services/ medical directors and in-charge(s) of health facilities;	Peer support /Self-Help Groups exist but they are minimally involved in community level mental healthcare service planning and implementation	No	District/ regional directors of health services/ directors/in-charge(s) of health facilities	Not integrated	Community participation and ownership is highly inadequate and requires significant improvement		Mental health support workers (e.g. community volunteers);Psychiatric Nurse(s)/ Community Mental Health Worker(s);	Nurses alone	Personnel at this inadequate	No
Male	38-47 years	Married	None	Self-employment	User of Mental health services	Northern Ghana (Bolgatanga/ Talensi/ Tamale/ Nanton)		Low	Low	I don't know	I don't know	I don't know		No	No	Minimal level of invovelment	No	Private heath facilities have little or no interest in mental health	I don’t know if any monitoring and evlaution take(s) place	Averagely integrated		I don't know	Diagnosis & prescription;Mental health education;Medical review and medicine refill;	Poorly integrated	No		Psychological therapies (counselling & group therapy);	No	NGOs/CSOs/CBOs;Traditional/ faith-based healers;	Minimal link(s) exist	Low involvement	Accessible	There are mental personnel providing the services	Low level of integration	Partially integrated		No community participation and ownership	I don't know	Healthcare service providers, including personnel of allied professions;	Peer support /Self-Help Groups exist but they are minimally involved in community level mental healthcare service planning and implementation	No	District/ regional directors of health services/ directors/in-charge(s) of health facilities	Partially integrated	Community participation and ownership is highly inadequate and requires significant improvement		Mental health support workers (e.g. community volunteers);Psychiatric Nurse(s)/ Community Mental Health Worker(s);	Nurses alone	Personnel at this level are not there	I don't know
Male	28-37 years	Single	Tertiary	Empolyed	Community mental health service provider/ social worker	Northern Ghana (Bolgatanga/ Talensi/ Tamale/ Nanton)		Average	Average	High	Average	Yes	Yes	Yes	Yes	Average level of involvement	I don't know	I have not found out if there are private healthcare facilities delivering mental healthcare services	Regular monitoring and evaluation take(s) place	Fully integrated		Yes	Referrals;Diagnosis & prescription;Medical review and medicine refill;Mental health education;In-patient services ;	Highly integrated	Yes	1-5 beds	Psychological therapies (counselling & group therapy);	Yes	NGOs/CSOs/CBOs;Traditional/ faith-based healers;Private hospitals/clinics;All of the above;	Extensive link(s) exist	Average involvment	Accessible	There are mental personnel providing the services	Average level of integration	Fully integrated		High level of community participation and ownership	Yes	Users of mental health services/ people with mental health conditions;Caregivers/family members of people with mental health conditions;Healthcare service providers, including personnel of allied professions;District/ regional directors of health services/ medical directors and in-charge(s) of health facilities;All of the above;	Peer support /Self-Help Groups exist and are extensively involved in community level mental healthcare service planning and implementation	Yes	NGOs/CSOs/CBOs	Fully integrated	Community participation and ownership needs some improvement		Mental health support workers (e.g. community volunteers);Clinical Psychologist(s)/ Counsellor(s);Psychiatric Nurse(s)/ Community Mental Health Worker(s);	Nurses alone	Personnel at this level are adequate	Yes
Male	28-37 years	Married	Tertiary	Empolyed	Community mental health service provider/ social worker	Northern Ghana (Bolgatanga/ Talensi/ Tamale/ Nanton)	Very poor	Low	Low	High	Average	Yes	No	Yes	Yes	Minimal level of invovelment	No	There are no private health facilities in this area	Irregular monitoring and evaluation take place	Not integrated	No	No	Diagnosis & prescription;Mental health education;	Poorly integrated	No		Psychological therapies (counselling & group therapy);Back referral from mental health specialist for continuity of care;	Yes	NGOs/CSOs/CBOs;	No link exists	Low involvement	Not accessible	There is a mental health unit where people are attended to	Low level of integration	Partially integrated		High level of community participation and ownership	No	District/ regional directors of health services/ medical directors and in-charge(s) of health facilities;Healthcare service providers, including personnel of allied professions;Caregivers/family members of people with mental health conditions;	Peer support /Self-Help Groups exist but they are minimally involved in community level mental healthcare service planning and implementation	Yes	NGOs/CSOs/CBOs	Partially integrated	Community participation and ownership is highly inadequate and requires significant improvement	1	Psychiatric Nurse(s)/ Community Mental Health Worker(s);	Nurses alone	Personnel at this inadequate	Yes
Male	28-37 years	Married	Tertiary	Student	Caregiver of a person with a mental health condition	Northern Ghana (Bolgatanga/ Talensi/ Tamale/ Nanton)	Fair	High	Average	High	Low	Yes	Yes	Yes	No	Average level of involvement	Yes	Private heath facilities have little or no interest in mental health	Irregular monitoring and evaluation take place	Averagely integrated	Inadequate	Yes	In-patient services ;Referrals;Diagnosis & prescription;Medical review and medicine refill;	Averagely integrated	No		Referral to mental health specialist(s) ;Back referral from mental health specialist for continuity of care;	Yes	NGOs/CSOs/CBOs;Traditional/ faith-based healers;	Minimal link(s) exist	Low involvement	Accessible	There are mental personnel providing the services	Low level of integration	Partially integrated		Low level of community participation and ownership	No	Users of mental health services/ people with mental health conditions;Caregivers/family members of people with mental health conditions;	Peer support /Self-Help Groups exist but they are minimally involved in community level mental healthcare service planning and implementation	No	Caregivers of people with mental health conditions	Partially integrated	Community participation and ownership needs some improvement	Inadequate	Psychiatric Nurse(s)/ Community Mental Health Worker(s);Mental health support workers (e.g. community volunteers);	Nurses alone	Personnel at this inadequate	I don't know
Male	38-47 years	Married	Tertiary	Empolyed	Caregiver of a person with a mental health condition	Northern Ghana (Bolgatanga/ Talensi/ Tamale/ Nanton)	level of implementation of legislations and policies on integration of mental healthcare at the primary level is still at the infantile stage due to the fact that, THE MENTAL HEALTH AUTHORITY is not well equipped in the area of funds and infrastructure for its full operation.	High	Average	Average	Average	No		Yes	Yes	Minimal level of invovelment	Yes	The services of the private health facilities includes mental health	Irregular monitoring and evaluation take place	Averagely integrated	Awareness creation through mental health education, home tracing and visiting of clients, clinical consultations for mental health assessment	Yes	Diagnosis & prescription;Medical review and medicine refill;Mental health education;Referrals;	Averagely integrated	Yes	6-10 beds	Psychological therapies (counselling & group therapy);Referral to mental health specialist(s) ;Mental health rehabilitation (alcohol/ drug detoxification);	Yes	NGOs/CSOs/CBOs;Private hospitals/clinics;Traditional/ faith-based healers;	Minimal link(s) exist	Low involvement	Accessible	There is a mental health unit where people are attended to	Average level of integration	Partially integrated		High level of community participation and ownership	No	Users of mental health services/ people with mental health conditions;Caregivers/family members of people with mental health conditions;Healthcare service providers, including personnel of allied professions;District/ regional directors of health services/ medical directors and in-charge(s) of health facilities;	Peer support /Self-Help Groups exist but they are minimally involved in community level mental healthcare service planning and implementation	No	Healthcare service providers	Partially integrated	Community participation and ownership is highly inadequate and requires significant improvement		Psychiatric Nurse(s)/ Community Mental Health Worker(s);	Nurses alone	Personnel at this inadequate	No
Male	28-37 years	Single	Basic (up to Junior Hih School)	Unemployed	User of Mental health services	Northern Ghana (Bolgatanga/ Talensi/ Tamale/ Nanton)		I don't know	I don't know	I don't know	I don't know	I don't know		No	No	Minimal level of invovelment	No	I have not found out if there are private healthcare facilities delivering mental healthcare services	I don’t know if any monitoring and evlaution take(s) place	I don't know		Yes	Medical review and medicine refill;Diagnosis & prescription;	No integration takes place	No		None of the above;	No	NGOs/CSOs/CBOs;	No link exists	Low involvement	Accessible	There is a mental health unit where people are attended to	Low level of integration	Partially integrated		No community participation and ownership	I don't know	District/ regional directors of health services/ medical directors and in-charge(s) of health facilities;	Peer support /Self-Help Groups exist but they are minimally involved in community level mental healthcare service planning and implementation	No	District/ regional directors of health services/ directors/in-charge(s) of health facilities	Not integrated	Community participation and ownership is highly inadequate and requires significant improvement		Psychiatric Nurse(s)/ Community Mental Health Worker(s);Mental health support workers (e.g. community volunteers);	Nurses alone	Personnel at this inadequate	No
Female	48-57 years	Married	Basic (up to Junior Hih School)	Self-employment	Caregiver of a person with a mental health condition	Northern Ghana (Bolgatanga/ Talensi/ Tamale/ Nanton)		Low	I don't know	I don't know	I don't know	No		Yes	No	Minimal level of invovelment	I don't know	I have not found out if there are private healthcare facilities delivering mental healthcare services	I don’t know if any monitoring and evlaution take(s) place	I don't know		I don't know	Diagnosis & prescription;Medical review and medicine refill;Mental health education;	Poorly integrated	No		None of the above;	No	NGOs/CSOs/CBOs;Traditional/ faith-based healers;	No link exists	Low involvement	Accessible	There is a mental health unit where people are attended to	Low level of integration	Partially integrated		No community participation and ownership	I don't know	District/ regional directors of health services/ medical directors and in-charge(s) of health facilities;Healthcare service providers, including personnel of allied professions;	Peer support /Self-Help Groups exist but they are minimally involved in community level mental healthcare service planning and implementation	No	District/ regional directors of health services/ directors/in-charge(s) of health facilities	Partially integrated	Community participation and ownership is highly inadequate and requires significant improvement		Psychiatric Nurse(s)/ Community Mental Health Worker(s);Mental health support workers (e.g. community volunteers);	Nurses alone	Personnel at this inadequate	I don't know
Female	58-67 years	Widowed	Basic (up to Junior Hih School)	Self-employment	Caregiver of a person with a mental health condition	Northern Ghana (Bolgatanga/ Talensi/ Tamale/ Nanton)		I don't know	I don't know	I don't know	I don't know	I don't know		No	No	Minimal level of invovelment	I don't know	I have not found out if there are private healthcare facilities delivering mental healthcare services	I don’t know if any monitoring and evlaution take(s) place	Averagely integrated		I don't know	Diagnosis & prescription;	Poorly integrated	No		None of the above;	No	NGOs/CSOs/CBOs;Traditional/ faith-based healers;	No link exists	Low involvement	Not accessible	There are no medicines	No integration at all	Partially integrated		No community participation and ownership	I don't know	Healthcare service providers, including personnel of allied professions;	Peer support /Self-Help Groups exist but they are minimally involved in community level mental healthcare service planning and implementation	No	Healthcare service providers	Not integrated	Community participation and ownership is highly inadequate and requires significant improvement		Mental Health Social Worker(s)/ Occupational Therapist(s);Psychiatric Nurse(s)/ Community Mental Health Worker(s);	Nurses alone	Personnel at this inadequate	I don't know
Male	28-37 years	Single	Tertiary	Empolyed	Caregiver of a person with a mental health condition	Northern Ghana (Bolgatanga/ Talensi/ Tamale/ Nanton)		Low	Low	Low	Low	I don't know		I don't know	I don't know	Minimal level of invovelment	I don't know	There are no private health facilities in this area	Irregular monitoring and evaluation take place	I don't know		I don't know	Referrals;Mental health education;	Poorly integrated	I don't know		Back referral from mental health specialist for continuity of care;	No	NGOs/CSOs/CBOs;Traditional/ faith-based healers;Private hospitals/clinics;	Minimal link(s) exist	Low involvement	Not accessible	There is no mental health unit that attends of people with mental health care needs	Low level of integration	Partially integrated		Low level of community participation and ownership	I don't know	Caregivers/family members of people with mental health conditions;	No peer support/ Self-Help Groups exist here	I don't know	Caregivers of people with mental health conditions	Partially integrated	Community participation and ownership needs some improvement		Psychiatric Nurse(s)/ Community Mental Health Worker(s);	Nurses alone	Personnel at this inadequate	I don't know
Male	28-37 years	Single	Tertiary	Empolyed	Community mental health service provider/ social worker	Northern Ghana (Bolgatanga/ Talensi/ Tamale/ Nanton)		High	High	I don't know	I don't know	I don't know		Yes	Yes	Minimal level of invovelment	No	Private heath facilities have little or no interest in mental health	Regular monitoring and evaluation take(s) place	Averagely integrated		Yes	Diagnosis & prescription;Mental health education;Referrals;	Poorly integrated	No		Referral to mental health specialist(s) ;	Yes	Traditional/ faith-based healers;NGOs/CSOs/CBOs;	Minimal link(s) exist	Low involvement	Accessible	There is a mental health unit where people are attended to	Low level of integration	Partially integrated		Low level of community participation and ownership	I don't know	District/ regional directors of health services/ medical directors and in-charge(s) of health facilities;Healthcare service providers, including personnel of allied professions;	No peer support/ Self-Help Groups exist here	No	Healthcare service providers	Partially integrated	Community participation and ownership needs some improvement		Psychiatric Nurse(s)/ Community Mental Health Worker(s);	Psychiatrist(s) and nurse(s)	Personnel at this inadequate	No
Female	28-37 years	Single	Tertiary	Empolyed	Community mental health service provider/ social worker	Northern Ghana (Bolgatanga/ Talensi/ Tamale/ Nanton)		Average	Low	Average	Low	Yes	Yes	Yes	I don't know	Average level of involvement	I don't know	I have not found out if there are private healthcare facilities delivering mental healthcare services	I don’t know if any monitoring and evlaution take(s) place	Averagely integrated	True	Yes	Mental health education;Diagnosis & prescription;Referrals;	Poorly integrated	No		None of the above;	No	NGOs/CSOs/CBOs;Traditional/ faith-based healers;	Minimal link(s) exist	Average involvment	Accessible	There are mental personnel providing the services	Average level of integration	Partially integrated		Low level of community participation and ownership	I don't know	District/ regional directors of health services/ medical directors and in-charge(s) of health facilities;	No peer support/ Self-Help Groups exist here	No	District/ regional directors of health services/ directors/in-charge(s) of health facilities	Not integrated	Community participation and ownership is highly inadequate and requires significant improvement		Psychiatric Nurse(s)/ Community Mental Health Worker(s);	Nurses alone	Personnel at this inadequate	I don't know
Male	38-47 years	Single	Tertiary	Empolyed	Community mental health service provider/ social worker	Northern Ghana (Bolgatanga/ Talensi/ Tamale/ Nanton)		High	High	High	High	No		No	I don't know	Average level of involvement	No	There are no private health facilities in this area	Regular monitoring and evaluation take(s) place	Averagely integrated		Yes	Medical review and medicine refill;Mental health education;Diagnosis & prescription;Referrals;	Averagely integrated	No		Psychological therapies (counselling & group therapy);Referral to mental health specialist(s) ;Back referral from mental health specialist for continuity of care;	Yes	Traditional/ faith-based healers;NGOs/CSOs/CBOs;	Minimal link(s) exist	High involvment	Accessible	There is a mental health unit where people are attended to	Average level of integration	Fully integrated		Average level of community participation and ownersip	Yes	Users of mental health services/ people with mental health conditions;Caregivers/family members of people with mental health conditions;District/ regional directors of health services/ medical directors and in-charge(s) of health facilities;Healthcare service providers, including personnel of allied professions;All of the above;	Peer support /Self-Help Groups exist but they are minimally involved in community level mental healthcare service planning and implementation	Yes	District/ regional directors of health services/ directors/in-charge(s) of health facilities	Partially integrated	Community participation and ownership needs some improvement		Psychiatric Nurse(s)/ Community Mental Health Worker(s);	Nurses alone	Personnel at this level are adequate	Yes
Male	38-47 years	Married	Tertiary	Empolyed	Community mental health service provider/ social worker	Northern Ghana (Bolgatanga/ Talensi/ Tamale/ Nanton)		High	Average	Average	Average	No		Yes	No	Average level of involvement	Yes	The services of the private health facilities includes mental health	Irregular monitoring and evaluation take place	Averagely integrated		Yes	Medical review and medicine refill;Referrals;In-patient services ;Mental health education;Diagnosis & prescription;	Averagely integrated	Yes	1-5 beds	Psychological therapies (counselling & group therapy);Referral to mental health specialist(s) ;	Yes	All of the above;	Extensive link(s) exist	High involvment	Accessible	There is a mental health unit where people are attended to	Average level of integration	Partially integrated		Average level of community participation and ownersip	Yes	All of the above;	Peer support /Self-Help Groups exist and are extensively involved in community level mental healthcare service planning and implementation	Yes	Healthcare service providers	Partially integrated	Community participation and ownership needs some improvement		Psychiatric Nurse(s)/ Community Mental Health Worker(s);Mental Health Social Worker(s)/ Occupational Therapist(s);Mental health support workers (e.g. community volunteers);	Psychiatrist(s), nurse(s), clinical psychologist(s) and social worker(s) & others	Personnel at this inadequate	Yes
Female	48-57 years	Married	None	Self-employment	Caregiver of a person with a mental health condition	Northern Ghana (Bolgatanga/ Talensi/ Tamale/ Nanton)		I don't know	I don't know	I don't know	I don't know	I don't know		No	No	Minimal level of invovelment	No	I have not found out if there are private healthcare facilities delivering mental healthcare services	I don’t know if any monitoring and evlaution take(s) place	I don't know		No	Medical review and medicine refill;Diagnosis & prescription;	No integration takes place	No		None of the above;	No	NGOs/CSOs/CBOs;	No link exists	No involvement	Not accessible	There are no medicines	No integration at all	Not integrated		Low level of community participation and ownership	I don't know	District/ regional directors of health services/ medical directors and in-charge(s) of health facilities;	Peer support /Self-Help Groups exist but they are minimally involved in community level mental healthcare service planning and implementation	I don't know	Healthcare service providers	Not integrated	Community participation and ownership is highly inadequate and requires significant improvement		Psychiatric Nurse(s)/ Community Mental Health Worker(s);Mental Health Social Worker(s)/ Occupational Therapist(s);Mental health support workers (e.g. community volunteers);	Nurses alone	Personnel at this inadequate	I don't know
Female	28-37 years	Married	Basic (up to Junior Hih School)	Unemployed	User of Mental health services	Northern Ghana (Bolgatanga/ Talensi/ Tamale/ Nanton)		I don't know	I don't know	I don't know	I don't know	No		No	No	Minimal level of invovelment	No	There are no private health facilities in this area	I don’t know if any monitoring and evlaution take(s) place	Averagely integrated		Yes	Diagnosis & prescription;Medical review and medicine refill;	Poorly integrated	No		Referral to mental health specialist(s) ;	No	NGOs/CSOs/CBOs;Traditional/ faith-based healers;	No link exists	No involvement	Accessible	There is a mental health unit where people are attended to	Low level of integration	Partially integrated		No community participation and ownership	I don't know	District/ regional directors of health services/ medical directors and in-charge(s) of health facilities;	Peer support /Self-Help Groups exist but they are minimally involved in community level mental healthcare service planning and implementation	I don't know	National health policy makers	Partially integrated	Community participation and ownership is highly inadequate and requires significant improvement		Psychiatric Nurse(s)/ Community Mental Health Worker(s);	Psychiatrist(s), nurse(s), clinical psychologist(s) and social worker(s) & others	Personnel at this inadequate	I don't know
Female	18-27 years	Married	None	Self-employment	Caregiver of a person with a mental health condition	Northern Ghana (Bolgatanga/ Talensi/ Tamale/ Nanton)		Low	I don't know	Low	I don't know	I don't know		No	No	Minimal level of invovelment	No	I have not found out if there are private healthcare facilities delivering mental healthcare services	I don’t know if any monitoring and evlaution take(s) place	I don't know		No	Diagnosis & prescription;Medical review and medicine refill;	Poorly integrated	No		All of the above;	No	NGOs/CSOs/CBOs;Traditional/ faith-based healers;	No link exists	Low involvement	Accessible	There is no mental health unit that attends of people with mental health care needs	Low level of integration	Partially integrated		No community participation and ownership	No	District/ regional directors of health services/ medical directors and in-charge(s) of health facilities;	Peer support /Self-Help Groups exist but they are minimally involved in community level mental healthcare service planning and implementation	I don't know	Healthcare service providers	Not integrated	Community participation and ownership is highly inadequate and requires significant improvement		Psychiatric Nurse(s)/ Community Mental Health Worker(s);	Nurses alone	Personnel at this inadequate	I don't know
Female	58-67 years	Widowed	None	Unemployed	Caregiver of a person with a mental health condition	Northern Ghana (Bolgatanga/ Talensi/ Tamale/ Nanton)		I don't know	I don't know	I don't know	I don't know	I don't know		No	No	No involvement at all	No	There are no private health facilities in this area	I don’t know if any monitoring and evlaution take(s) place	I don't know		I don't know	Medical review and medicine refill;	Poorly integrated	No		Psychological therapies (counselling & group therapy);	No	Traditional/ faith-based healers;	No link exists	No involvement	Not accessible	There is no mental health unit that attends of people with mental health care needs	Low level of integration	Partially integrated		No community participation and ownership	I don't know	None of above;	Peer support /Self-Help Groups exist but they are minimally involved in community level mental healthcare service planning and implementation	No	District/ regional directors of health services/ directors/in-charge(s) of health facilities	Partially integrated	Community participation and ownership is highly inadequate and requires significant improvement		Mental health support workers (e.g. community volunteers);Psychiatric Nurse(s)/ Community Mental Health Worker(s);	Nurses alone	Personnel at this inadequate	I don't know
Male	38-47 years	Single	Basic (up to Junior Hih School)	Self-employment	User of Mental health services	Northern Ghana (Bolgatanga/ Talensi/ Tamale/ Nanton)		I don't know	I don't know	I don't know	I don't know	No		No	No	Minimal level of invovelment	No	There are no private health facilities in this area	I don’t know if any monitoring and evlaution take(s) place	I don't know		Yes	Diagnosis & prescription;	Poorly integrated	No		None of the above;	No	NGOs/CSOs/CBOs;	No link exists	Low involvement	Accessible	There is no mental health unit that attends of people with mental health care needs	Low level of integration	Partially integrated		No community participation and ownership	I don't know	District/ regional directors of health services/ medical directors and in-charge(s) of health facilities;	Peer support /Self-Help Groups exist but they are minimally involved in community level mental healthcare service planning and implementation	No	District/ regional directors of health services/ directors/in-charge(s) of health facilities	Partially integrated	Community participation and ownership is highly inadequate and requires significant improvement		Psychiatric Nurse(s)/ Community Mental Health Worker(s);	Nurses alone	Personnel at this inadequate	I don't know
Female	28-37 years	Married	Tertiary	Empolyed	District / Regional Director of health services or Director/ in-charge of a healthcare facility	Northern Ghana (Bolgatanga/ Talensi/ Tamale/ Nanton)		High	Average	High	Average	Yes	Yes	Yes	Yes	Minimal level of invovelment	No	I have not found out if there are private healthcare facilities delivering mental healthcare services	Regular monitoring and evaluation take(s) place	Fully integrated		Yes	Diagnosis & prescription;Medical review and medicine refill;Mental health education;Referrals;	Averagely integrated	No		Psychological therapies (counselling & group therapy);	Yes	Traditional/ faith-based healers;Private hospitals/clinics;NGOs/CSOs/CBOs;	Minimal link(s) exist	Low involvement	Accessible	There is a mental health unit where people are attended to	Average level of integration	Partially integrated		Average level of community participation and ownersip	No	Users of mental health services/ people with mental health conditions;Caregivers/family members of people with mental health conditions;District/ regional directors of health services/ medical directors and in-charge(s) of health facilities;	Peer support /Self-Help Groups exist but they are minimally involved in community level mental healthcare service planning and implementation	No	District/ regional directors of health services/ directors/in-charge(s) of health facilities	Partially integrated	Community participation and ownership needs some improvement		Psychiatric Nurse(s)/ Community Mental Health Worker(s);	Nurses alone	Personnel at this inadequate	Yes
Female	48-57 years	Married	Tertiary	Empolyed	District / Regional Director of health services or Director/ in-charge of a healthcare facility	Northern Ghana (Bolgatanga/ Talensi/ Tamale/ Nanton)		I don't know	I don't know	Low	Low	Yes	No	No	No	Average level of involvement	No	There are no private health facilities in this area	No monitoring and evaluation take place	I don't know		Yes	Medical review and medicine refill;Mental health education;	Averagely integrated	No		None of the above;	No	NGOs/CSOs/CBOs;	No link exists	Low involvement	Not accessible	There are no mental personnel providing the services	Low level of integration	Partially integrated		Average level of community participation and ownersip	No	Healthcare service providers, including personnel of allied professions;District/ regional directors of health services/ medical directors and in-charge(s) of health facilities;	Peer support /Self-Help Groups exist but they are minimally involved in community level mental healthcare service planning and implementation	No	Healthcare service providers	Partially integrated	Community participation and ownership is highly inadequate and requires significant improvement		No personnel are in place ;	Nurses alone	Personnel at this inadequate	No
Female	28-37 years	Married	Tertiary	Empolyed	Community mental health service provider/ social worker	Northern Ghana (Bolgatanga/ Talensi/ Tamale/ Nanton)	Not integrated	Average	Low	Average	Low	Yes	No	Yes	Yes	Minimal level of invovelment	Yes	The services of the private health facilities includes mental health	Regular monitoring and evaluation take(s) place	Averagely integrated	0-1	Yes	Diagnosis & prescription;Mental health education;Referrals;In-patient services ;	Averagely integrated	No		Back referral from mental health specialist for continuity of care;Referral to mental health specialist(s) ;Psychological therapies (counselling & group therapy);	Yes	Traditional/ faith-based healers;	Minimal link(s) exist	Low involvement	Accessible	There are mental personnel providing the services	Low level of integration	Partially integrated		Low level of community participation and ownership	No	All of the above;	Peer support /Self-Help Groups exist but they are minimally involved in community level mental healthcare service planning and implementation	Yes	Healthcare service providers	Partially integrated	Community participation and ownership is highly inadequate and requires significant improvement	Community mental health officer	Psychiatric Nurse(s)/ Community Mental Health Worker(s);	Psychiatrist(s), nurse(s), clinical psychologist(s) and social worker(s) & others	Personnel at this inadequate	No
Male	48-57 years	Married	Tertiary	Empolyed	Community mental health service provider/ social worker	Northern Ghana (Bolgatanga/ Talensi/ Tamale/ Nanton)	Low level	High	Low	Low	Low	Yes	Yes	Yes	Yes	Minimal level of invovelment	Yes	Private heath facilities have little or no interest in mental health	Regular monitoring and evaluation take(s) place	Averagely integrated	Low	Yes	Mental health education;Diagnosis & prescription;Referrals;	Poorly integrated	No		Psychological therapies (counselling & group therapy);Referral to mental health specialist(s) ;	Yes	All of the above;	Minimal link(s) exist	Low involvement	Accessible	There are mental personnel providing the services	Low level of integration	Fully integrated		Low level of community participation and ownership	No	Healthcare service providers, including personnel of allied professions;Users of mental health services/ people with mental health conditions;Caregivers/family members of people with mental health conditions;	Peer support /Self-Help Groups exist but they are minimally involved in community level mental healthcare service planning and implementation	No	Healthcare service providers	Not integrated	Community participation and ownership needs some improvement	Number and mix of healthcare personel	Psychiatric Nurse(s)/ Community Mental Health Worker(s);Mental Health Social Worker(s)/ Occupational Therapist(s);Mental health support workers (e.g. community volunteers);	Nurses alone	Personnel at this inadequate	Yes
Male	38-47 years	Married	Tertiary	Empolyed	District / Regional Director of health services or Director/ in-charge of a healthcare facility	Northern Ghana (Bolgatanga/ Talensi/ Tamale/ Nanton)		Average	Low	I don't know	I don't know	No		No	No	Minimal level of invovelment	No	There are no private health facilities in this area	Irregular monitoring and evaluation take place	Not integrated		Yes	Diagnosis & prescription;Medical review and medicine refill;Mental health education;Referrals;	No integration takes place	No		None of the above;	Yes	NGOs/CSOs/CBOs;Traditional/ faith-based healers;	Minimal link(s) exist	Low involvement	Accessible	There is a mental health unit where people are attended to	Low level of integration	Partially integrated		Low level of community participation and ownership	No	District/ regional directors of health services/ medical directors and in-charge(s) of health facilities;	Peer support /Self-Help Groups exist but they are minimally involved in community level mental healthcare service planning and implementation	Yes	Healthcare service providers	Not integrated	Community participation and ownership is highly inadequate and requires significant improvement		No personnel are in place ;	No personnel in place providing mental healthcare services	Personnel at this inadequate	No
Female	28-37 years	Married	Tertiary	Empolyed	Community mental health service provider/ social worker	Northern Ghana (Bolgatanga/ Talensi/ Tamale/ Nanton)		Average	Low	Low	Low	Yes	Yes	Yes	Yes	No involvement at all	I don't know	I have not found out if there are private healthcare facilities delivering mental healthcare services	Irregular monitoring and evaluation take place	Fully integrated		No	Diagnosis & prescription;Medical review and medicine refill;Mental health education;Referrals;	Averagely integrated	No		Psychological therapies (counselling & group therapy);Mental health rehabilitation (alcohol/ drug detoxification);Referral to mental health specialist(s) ;Back referral from mental health specialist for continuity of care;	No	NGOs/CSOs/CBOs;	Minimal link(s) exist	Low involvement	Accessible	There is a mental health unit where people are attended to	Low level of integration	Partially integrated		Low level of community participation and ownership	No	Caregivers/family members of people with mental health conditions;Healthcare service providers, including personnel of allied professions;	Peer support /Self-Help Groups exist but they are minimally involved in community level mental healthcare service planning and implementation	Yes	National health policy makers	Partially integrated	Community participation and ownership is highly inadequate and requires significant improvement		Psychiatrist(s), Neurologist(s);Clinical Psychologist(s)/ Counsellor(s);Psychiatric Nurse(s)/ Community Mental Health Worker(s);	Psychiatrist(s), nurse(s), clinical psychologist(s) and social worker(s) & others	Personnel at this level are not there	Yes
Male	28-37 years	Married	Tertiary	Empolyed	Community mental health service provider/ social worker	Northern Ghana (Bolgatanga/ Talensi/ Tamale/ Nanton)		Average	Low	Average	Low	Yes	No	Yes	Yes	Average level of involvement	No	Private heath facilities have little or no interest in mental health	Regular monitoring and evaluation take(s) place	Averagely integrated		Yes	Diagnosis & prescription;Medical review and medicine refill;Mental health education;Referrals;In-patient services ;	Averagely integrated	Yes	1-5 beds	Psychological therapies (counselling & group therapy);Referral to mental health specialist(s) ;Back referral from mental health specialist for continuity of care;	Yes	NGOs/CSOs/CBOs;Traditional/ faith-based healers;	No link exists	Low involvement	Accessible	There is a mental health unit where people are attended to	Average level of integration	Partially integrated		Low level of community participation and ownership	No	Users of mental health services/ people with mental health conditions;Caregivers/family members of people with mental health conditions;Healthcare service providers, including personnel of allied professions;District/ regional directors of health services/ medical directors and in-charge(s) of health facilities;	Peer support /Self-Help Groups exist but they are minimally involved in community level mental healthcare service planning and implementation	Yes	District/ regional directors of health services/ directors/in-charge(s) of health facilities	Partially integrated	Community participation and ownership is highly inadequate and requires significant improvement		Psychiatrist(s), Neurologist(s);Clinical Psychologist(s)/ Counsellor(s);Psychiatric Nurse(s)/ Community Mental Health Worker(s);	Psychiatrist(s) and nurse(s)	Personnel at this inadequate	Yes
Male	38-47 years	Married	Tertiary	Empolyed	Community mental health service provider/ social worker	Northern Ghana (Bolgatanga/ Talensi/ Tamale/ Nanton)		Average	Average	Average	Average	Yes	Yes	Yes	Yes	No involvement at all	No	I have not found out if there are private healthcare facilities delivering mental healthcare services	Regular monitoring and evaluation take(s) place	Averagely integrated		Yes	Diagnosis & prescription;Medical review and medicine refill;Mental health education;Referrals;In-patient services ;	Highly integrated	Yes	1-5 beds	Psychological therapies (counselling & group therapy);Mental health rehabilitation (alcohol/ drug detoxification);Referral to mental health specialist(s) ;Back referral from mental health specialist for continuity of care;	No	Traditional/ faith-based healers;NGOs/CSOs/CBOs;	Minimal link(s) exist	Low involvement	Accessible	There is a mental health unit where people are attended to	Average level of integration	Partially integrated		Average level of community participation and ownersip	No	Healthcare service providers, including personnel of allied professions;District/ regional directors of health services/ medical directors and in-charge(s) of health facilities;	Peer support /Self-Help Groups exist but they are minimally involved in community level mental healthcare service planning and implementation	Yes	Healthcare service providers	Partially integrated	Community participation and ownership is highly inadequate and requires significant improvement		Psychiatrist(s), Neurologist(s);Clinical Psychologist(s)/ Counsellor(s);Psychiatric Nurse(s)/ Community Mental Health Worker(s);	Psychiatrist(s) and nurse(s)	Personnel at this inadequate	Yes
Female	28-37 years	Married	Tertiary	Empolyed	Community mental health service provider/ social worker	Northern Ghana (Bolgatanga/ Talensi/ Tamale/ Nanton)		Average	Low	Average	Low	I don't know		Yes	Yes	Minimal level of invovelment	Yes	The services of the private health facilities includes mental health	No monitoring and evaluation take place	Averagely integrated	¹	Yes	Diagnosis & prescription;Medical review and medicine refill;Mental health education;Referrals;	Poorly integrated	Yes	1-5 beds	Psychological therapies (counselling & group therapy);Referral to mental health specialist(s) ;Back referral from mental health specialist for continuity of care;	Yes	NGOs/CSOs/CBOs;Traditional/ faith-based healers;Private hospitals/clinics;All of the above;	Minimal link(s) exist	Low involvement	Accessible	There are mental personnel providing the services	Average level of integration	Partially integrated		Low level of community participation and ownership	I don't know	All of the above;	Peer support /Self-Help Groups exist but they are minimally involved in community level mental healthcare service planning and implementation	Yes	Healthcare service providers	Partially integrated	Community participation and ownership is highly inadequate and requires significant improvement	CMHOS,NURSES etc	Psychiatric Nurse(s)/ Community Mental Health Worker(s);Mental health support workers (e.g. community volunteers);	Nurses alone	Personnel at this inadequate	I don't know
Female	48-57 years	Married	None	Unemployed	User of Mental health services	Northern Ghana (Bolgatanga/ Talensi/ Tamale/ Nanton)		I don't know	I don't know	I don't know	I don't know	I don't know		No	No	Minimal level of invovelment	No	I have not found out if there are private healthcare facilities delivering mental healthcare services	I don’t know if any monitoring and evlaution take(s) place	I don't know		Yes	Diagnosis & prescription;Medical review and medicine refill;	Poorly integrated	No		None of the above;	No	NGOs/CSOs/CBOs;Traditional/ faith-based healers;	No link exists	Low involvement	Accessible	There is a mental health unit where people are attended to	Low level of integration	Partially integrated		No community participation and ownership	No	Healthcare service providers, including personnel of allied professions;District/ regional directors of health services/ medical directors and in-charge(s) of health facilities;	Peer support /Self-Help Groups exist but they are minimally involved in community level mental healthcare service planning and implementation	Yes	NGOs/CSOs/CBOs	Partially integrated	Community participation and ownership is highly inadequate and requires significant improvement		Psychiatric Nurse(s)/ Community Mental Health Worker(s);	Nurses alone	Personnel at this inadequate	I don't know
Female	18-27 years	Single	Basic (up to Junior Hih School)	Unemployed	User of Mental health services	Northern Ghana (Bolgatanga/ Talensi/ Tamale/ Nanton)		I don't know	I don't know	I don't know	I don't know	I don't know		No	No	Minimal level of invovelment	No	I have not found out if there are private healthcare facilities delivering mental healthcare services	I don’t know if any monitoring and evlaution take(s) place	I don't know		Yes	Medical review and medicine refill;Diagnosis & prescription;Mental health education;	Poorly integrated	No		Referral to mental health specialist(s) ;	No	NGOs/CSOs/CBOs;Traditional/ faith-based healers;	No link exists	Low involvement	Accessible	There is a mental health unit where people are attended to	Low level of integration	Partially integrated		Low level of community participation and ownership	I don't know	District/ regional directors of health services/ medical directors and in-charge(s) of health facilities;	Peer support /Self-Help Groups exist but they are minimally involved in community level mental healthcare service planning and implementation	No	Healthcare service providers	Partially integrated	Community participation and ownership is highly inadequate and requires significant improvement		Psychiatric Nurse(s)/ Community Mental Health Worker(s);	Nurses alone	Personnel at this inadequate	Yes
Female	18-27 years	Married	Basic (up to Junior Hih School)	Unemployed	Caregiver of a person with a mental health condition	Northern Ghana (Bolgatanga/ Talensi/ Tamale/ Nanton)		I don't know	I don't know	I don't know	I don't know	No		No	Yes	Minimal level of invovelment	No	I have not found out if there are private healthcare facilities delivering mental healthcare services	I don’t know if any monitoring and evlaution take(s) place	Averagely integrated		Yes	Medical review and medicine refill;Diagnosis & prescription;Mental health education;	Poorly integrated	No		Referral to mental health specialist(s) ;	No	NGOs/CSOs/CBOs;Traditional/ faith-based healers;	No link exists	Low involvement	Accessible	There is a mental health unit where people are attended to	Low level of integration	Partially integrated		Low level of community participation and ownership	I don't know	Healthcare service providers, including personnel of allied professions;	Peer support /Self-Help Groups exist but they are minimally involved in community level mental healthcare service planning and implementation	No	Healthcare service providers	Partially integrated	Community participation and ownership is highly inadequate and requires significant improvement		Psychiatric Nurse(s)/ Community Mental Health Worker(s);	Nurses alone	Personnel at this inadequate	I don't know
Female	58-67 years	Married	None	Self-employment	Caregiver of a person with a mental health condition	Northern Ghana (Bolgatanga/ Talensi/ Tamale/ Nanton)		I don't know	I don't know	I don't know	I don't know	No		No	No	Minimal level of invovelment	No	There are no private health facilities in this area	I don’t know if any monitoring and evlaution take(s) place	I don't know		Yes	Diagnosis & prescription;Medical review and medicine refill;	Poorly integrated	No		None of the above;	No	NGOs/CSOs/CBOs;Traditional/ faith-based healers;	No link exists	Low involvement	Not accessible	There is no mental health unit that attends of people with mental health care needs	No integration at all	Not integrated		No community participation and ownership	No	District/ regional directors of health services/ medical directors and in-charge(s) of health facilities;	Peer support /Self-Help Groups exist but they are minimally involved in community level mental healthcare service planning and implementation	No	District/ regional directors of health services/ directors/in-charge(s) of health facilities	Not integrated	Community participation and ownership is highly inadequate and requires significant improvement		Psychiatric Nurse(s)/ Community Mental Health Worker(s);	Nurses alone	Personnel at this level are not there	I don't know
Male	28-37 years	Married	Tertiary	Empolyed	Community mental health service provider/ social worker	Northern Ghana (Bolgatanga/ Talensi/ Tamale/ Nanton)		Average	Average	High	Average	Yes	Yes	Yes	Yes	Average level of involvement	No	Private heath facilities have little or no interest in mental health	No monitoring and evaluation take place	Averagely integrated		Yes	Mental health education;	Poorly integrated	No		Referral to mental health specialist(s) ;Back referral from mental health specialist for continuity of care;	Yes	All of the above;	Minimal link(s) exist	Low involvement	Accessible	There are mental personnel providing the services	Low level of integration	Partially integrated		Low level of community participation and ownership	No	District/ regional directors of health services/ medical directors and in-charge(s) of health facilities;Healthcare service providers, including personnel of allied professions;	No peer support/ Self-Help Groups exist here	Yes	Healthcare service providers	Not integrated	Community participation and ownership is highly inadequate and requires significant improvement		Psychiatric Nurse(s)/ Community Mental Health Worker(s);	Nurses alone	Personnel at this inadequate	No
Male	28-37 years	Married	Tertiary	Empolyed	Community mental health service provider/ social worker	Northern Ghana (Bolgatanga/ Talensi/ Tamale/ Nanton)	Mental health care should be available	High	Average	Average	Average	I don't know		Yes	Yes	Average level of involvement	No	Private heath facilities have little or no interest in mental health	Irregular monitoring and evaluation take place	Averagely integrated		No	Diagnosis & prescription;Mental health education;Medical review and medicine refill;Referrals;	Averagely integrated	No		Referral to mental health specialist(s) ;Back referral from mental health specialist for continuity of care;	Yes	NGOs/CSOs/CBOs;Traditional/ faith-based healers;	Extensive link(s) exist	Average involvment	Accessible	There are mental personnel providing the services	Average level of integration	Partially integrated		Average level of community participation and ownersip	Yes	Caregivers/family members of people with mental health conditions;Healthcare service providers, including personnel of allied professions;District/ regional directors of health services/ medical directors and in-charge(s) of health facilities;Users of mental health services/ people with mental health conditions;	Peer support /Self-Help Groups exist but they are minimally involved in community level mental healthcare service planning and implementation	Yes	Caregivers of people with mental health conditions	Partially integrated	Community participation and ownership needs some improvement		Psychiatric Nurse(s)/ Community Mental Health Worker(s);Mental health support workers (e.g. community volunteers);Mental Health Social Worker(s)/ Occupational Therapist(s);	Psychiatrist(s), nurse(s), clinical psychologist(s) and social worker(s) & others	Personnel at this level are adequate	Yes
Female	48-57 years	Married	None	Self-employment	Caregiver of a person with a mental health condition	Northern Ghana (Bolgatanga/ Talensi/ Tamale/ Nanton)		Low	I don't know	I don't know	I don't know	I don't know		Yes	No	Minimal level of invovelment	No	There are no private health facilities in this area	I don’t know if any monitoring and evlaution take(s) place	Averagely integrated		Yes	Diagnosis & prescription;Medical review and medicine refill;Mental health education;Referrals;	Poorly integrated	No		None of the above;	Yes	NGOs/CSOs/CBOs;Traditional/ faith-based healers;	No link exists	Low involvement	Accessible	There is a mental health unit where people are attended to	Low level of integration	Partially integrated		No community participation and ownership	No	Healthcare service providers, including personnel of allied professions;	Peer support /Self-Help Groups exist but they are minimally involved in community level mental healthcare service planning and implementation	No	Healthcare service providers	Not integrated	Community participation and ownership is highly inadequate and requires significant improvement		Psychiatric Nurse(s)/ Community Mental Health Worker(s);Mental health support workers (e.g. community volunteers);	Nurses alone	Personnel at this inadequate	I don't know
Female	38-47 years	Widowed	Basic (up to Junior Hih School)	Self-employment	Caregiver of a person with a mental health condition	Northern Ghana (Bolgatanga/ Talensi/ Tamale/ Nanton)		Low	I don't know	I don't know	I don't know	Yes	I don't know	Yes	No	No involvement at all	No	There are no private health facilities in this area	I don’t know if any monitoring and evlaution take(s) place	I don't know		Yes	Diagnosis & prescription;Medical review and medicine refill;Mental health education;	Poorly integrated	No		None of the above;	Yes	NGOs/CSOs/CBOs;Traditional/ faith-based healers;	Minimal link(s) exist	Low involvement	Accessible	There is a mental health unit where people are attended to	Low level of integration	Partially integrated		No community participation and ownership	I don't know	Healthcare service providers, including personnel of allied professions;	Peer support /Self-Help Groups exist but they are minimally involved in community level mental healthcare service planning and implementation	No	Healthcare service providers	Not integrated	Community participation and ownership is highly inadequate and requires significant improvement		Psychiatric Nurse(s)/ Community Mental Health Worker(s);	Nurses alone	Personnel at this inadequate	I don't know
Female	38-47 years	Married	None	Self-employment	Caregiver of a person with a mental health condition	Northern Ghana (Bolgatanga/ Talensi/ Tamale/ Nanton)		Low	I don't know	I don't know	I don't know	I don't know		Yes	Yes	No involvement at all	No	There are no private health facilities in this area	I don’t know if any monitoring and evlaution take(s) place	Averagely integrated		Yes	Diagnosis & prescription;Medical review and medicine refill;Mental health education;	Averagely integrated	No		None of the above;	Yes	NGOs/CSOs/CBOs;Traditional/ faith-based healers;	No link exists	Low involvement	Accessible	There is a mental health unit where people are attended to	Low level of integration	Partially integrated		Low level of community participation and ownership	I don't know	Healthcare service providers, including personnel of allied professions;	Peer support /Self-Help Groups exist but they are minimally involved in community level mental healthcare service planning and implementation	No	Healthcare service providers	Partially integrated	Community participation and ownership is highly inadequate and requires significant improvement		Psychiatric Nurse(s)/ Community Mental Health Worker(s);	Nurses alone	Personnel at this inadequate	I don't know
Female	38-47 years	Married	Basic (up to Junior Hih School)	Self-employment	Caregiver of a person with a mental health condition	Northern Ghana (Bolgatanga/ Talensi/ Tamale/ Nanton)		I don't know	I don't know	I don't know	I don't know	I don't know		Yes	No	Minimal level of invovelment	No	There are no private health facilities in this area	I don’t know if any monitoring and evlaution take(s) place	I don't know		Yes	Diagnosis & prescription;Medical review and medicine refill;	Poorly integrated	No		None of the above;	No	NGOs/CSOs/CBOs;Traditional/ faith-based healers;	No link exists	Low involvement	Accessible	There is a mental health unit where people are attended to	Low level of integration	Partially integrated		No community participation and ownership	No	Healthcare service providers, including personnel of allied professions;	Peer support /Self-Help Groups exist but they are minimally involved in community level mental healthcare service planning and implementation	No	Healthcare service providers	Partially integrated	Community participation and ownership is highly inadequate and requires significant improvement		Psychiatric Nurse(s)/ Community Mental Health Worker(s);	Nurses alone	Personnel at this inadequate	I don't know
Female	38-47 years	Married	None	Self-employment	User of Mental health services	Northern Ghana (Bolgatanga/ Talensi/ Tamale/ Nanton)		Low	I don't know	I don't know	Low	No		No	No	No involvement at all	No	There are no private health facilities in this area	I don’t know if any monitoring and evlaution take(s) place	I don't know		Yes	Diagnosis & prescription;Medical review and medicine refill;Mental health education;	Poorly integrated	No		None of the above;	No	NGOs/CSOs/CBOs;Traditional/ faith-based healers;	No link exists	Low involvement	Accessible	There is a mental health unit where people are attended to	Low level of integration	Partially integrated		No community participation and ownership	No	Healthcare service providers, including personnel of allied professions;	Peer support /Self-Help Groups exist but they are minimally involved in community level mental healthcare service planning and implementation	No	Healthcare service providers	Not integrated	Community participation and ownership is highly inadequate and requires significant improvement		Psychiatric Nurse(s)/ Community Mental Health Worker(s);	Nurses alone	Personnel at this inadequate	I don't know
Female	18-27 years	Married	Basic (up to Junior Hih School)	Unemployed	User of Mental health services	Northern Ghana (Bolgatanga/ Talensi/ Tamale/ Nanton)		Low	I don't know	I don't know	I don't know	I don't know		Yes	No	Minimal level of invovelment	No	There are no private health facilities in this area	I don’t know if any monitoring and evlaution take(s) place	I don't know		Yes	Diagnosis & prescription;Medical review and medicine refill;	Poorly integrated	No			No	NGOs/CSOs/CBOs;Traditional/ faith-based healers;	No link exists	Low involvement	Accessible	There is a mental health unit where people are attended to	Low level of integration	Partially integrated		No community participation and ownership	No	Healthcare service providers, including personnel of allied professions;	Peer support /Self-Help Groups exist but they are minimally involved in community level mental healthcare service planning and implementation	No	Healthcare service providers	Partially integrated	Community participation and ownership is highly inadequate and requires significant improvement		Psychiatric Nurse(s)/ Community Mental Health Worker(s);	Nurses alone	Personnel at this inadequate	I don't know
Female	28-37 years	Married	None	Self-employment	User of Mental health services	Northern Ghana (Bolgatanga/ Talensi/ Tamale/ Nanton)		Low	I don't know	I don't know	I don't know	I don't know		Yes	No	Minimal level of invovelment	Yes	I have not found out if there are private healthcare facilities delivering mental healthcare services	I don’t know if any monitoring and evlaution take(s) place	Averagely integrated		Yes	Diagnosis & prescription;Medical review and medicine refill;	Poorly integrated	No		None of the above;	No	NGOs/CSOs/CBOs;Traditional/ faith-based healers;	Minimal link(s) exist	Low involvement	Not accessible	There are no medicines	No integration at all	Not integrated		No community participation and ownership	No	Healthcare service providers, including personnel of allied professions;	Peer support /Self-Help Groups exist but they are minimally involved in community level mental healthcare service planning and implementation	Yes	Healthcare service providers	Partially integrated	Community participation and ownership is highly inadequate and requires significant improvement		Psychiatric Nurse(s)/ Community Mental Health Worker(s);	Nurses alone	Personnel at this inadequate	I don't know
Female	48-57 years	Married	None	Self-employment	Caregiver of a person with a mental health condition	Northern Ghana (Bolgatanga/ Talensi/ Tamale/ Nanton)		Low	Low	I don't know	I don't know	I don't know		Yes	No	Minimal level of invovelment	No	I have not found out if there are private healthcare facilities delivering mental healthcare services	I don’t know if any monitoring and evlaution take(s) place	Averagely integrated		Yes	Diagnosis & prescription;Medical review and medicine refill;Mental health education;	Poorly integrated	No		Psychological therapies (counselling & group therapy);	No	NGOs/CSOs/CBOs;Traditional/ faith-based healers;	No link exists	Low involvement	Accessible	There is a mental health unit where people are attended to	Low level of integration	Partially integrated		Low level of community participation and ownership	No	District/ regional directors of health services/ medical directors and in-charge(s) of health facilities;Healthcare service providers, including personnel of allied professions;	Peer support /Self-Help Groups exist but they are minimally involved in community level mental healthcare service planning and implementation	Yes	Healthcare service providers	Partially integrated	Community participation and ownership is highly inadequate and requires significant improvement		Psychiatric Nurse(s)/ Community Mental Health Worker(s);	Nurses alone	Personnel at this inadequate	I don't know
Female	48-57 years	Married	None	Self-employment	Caregiver of a person with a mental health condition	Northern Ghana (Bolgatanga/ Talensi/ Tamale/ Nanton)		I don't know	I don't know	I don't know	I don't know	No	No	Yes	No	Average level of involvement	No	There are no private health facilities in this area	I don’t know if any monitoring and evlaution take(s) place	Averagely integrated		Yes	Diagnosis & prescription;Medical review and medicine refill;Mental health education;	Averagely integrated	No		None of the above;	No	NGOs/CSOs/CBOs;Traditional/ faith-based healers;	Minimal link(s) exist	Low involvement	Accessible	There is a mental health unit where people are attended to	Average level of integration	Partially integrated		Low level of community participation and ownership	No	District/ regional directors of health services/ medical directors and in-charge(s) of health facilities;Healthcare service providers, including personnel of allied professions;	Peer support /Self-Help Groups exist but they are minimally involved in community level mental healthcare service planning and implementation	Yes	Healthcare service providers	Partially integrated	Community participation and ownership is highly inadequate and requires significant improvement		Clinical Psychologist(s)/ Counsellor(s);Psychiatric Nurse(s)/ Community Mental Health Worker(s);	Nurses alone	Personnel at this inadequate	No
Female	28-37 years	Single	None	Unemployed	User of Mental health services	Northern Ghana (Bolgatanga/ Talensi/ Tamale/ Nanton)		Low	Low	I don't know	I don't know	No		Yes	No	Average level of involvement	No	There are no private health facilities in this area	I don’t know if any monitoring and evlaution take(s) place	Averagely integrated		Yes	Diagnosis & prescription;Medical review and medicine refill;	Poorly integrated	No		None of the above;	No	NGOs/CSOs/CBOs;Traditional/ faith-based healers;	Minimal link(s) exist	Low involvement	Accessible	There is a mental health unit where people are attended to	Low level of integration	Partially integrated		Low level of community participation and ownership	I don't know	District/ regional directors of health services/ medical directors and in-charge(s) of health facilities;Healthcare service providers, including personnel of allied professions;	Peer support /Self-Help Groups exist but they are minimally involved in community level mental healthcare service planning and implementation	No	District/ regional directors of health services/ directors/in-charge(s) of health facilities	Partially integrated	Community participation and ownership is highly inadequate and requires significant improvement		Psychiatric Nurse(s)/ Community Mental Health Worker(s);Mental health support workers (e.g. community volunteers);	Nurses alone	Personnel at this inadequate	I don't know
Female	38-47 years	Widowed	None	Self-employment	Caregiver of a person with a mental health condition	Northern Ghana (Bolgatanga/ Talensi/ Tamale/ Nanton)		I don't know	I don't know	I don't know	I don't know	I don't know		Yes	No	Minimal level of invovelment	No	There are no private health facilities in this area	I don’t know if any monitoring and evlaution take(s) place	I don't know		Yes	Medical review and medicine refill;Mental health education;	Poorly integrated	No		None of the above;	No	NGOs/CSOs/CBOs;Traditional/ faith-based healers;	No link exists	Low involvement	Accessible	There is a mental health unit where people are attended to	Low level of integration	Partially integrated		Low level of community participation and ownership	I don't know	Healthcare service providers, including personnel of allied professions;	Peer support /Self-Help Groups exist but they are minimally involved in community level mental healthcare service planning and implementation	No	Healthcare service providers	Partially integrated	Community participation and ownership is highly inadequate and requires significant improvement		Psychiatric Nurse(s)/ Community Mental Health Worker(s);	Nurses alone	Personnel at this inadequate	I don't know
Female	58-67 years	Widowed	None	Unemployed	Caregiver of a person with a mental health condition	Northern Ghana (Bolgatanga/ Talensi/ Tamale/ Nanton)		I don't know	I don't know	I don't know	I don't know	I don't know		Yes	No	Minimal level of invovelment	No	There are no private health facilities in this area	I don’t know if any monitoring and evlaution take(s) place	I don't know		No	Medical review and medicine refill;	Poorly integrated	No		None of the above;	No	Traditional/ faith-based healers;NGOs/CSOs/CBOs;	No link exists	Low involvement	Accessible	There is a mental health unit where people are attended to	Low level of integration	Partially integrated		No community participation and ownership	I don't know	Healthcare service providers, including personnel of allied professions;District/ regional directors of health services/ medical directors and in-charge(s) of health facilities;	Peer support /Self-Help Groups exist but they are minimally involved in community level mental healthcare service planning and implementation	No	Healthcare service providers	Partially integrated	Community participation and ownership is highly inadequate and requires significant improvement		Psychiatric Nurse(s)/ Community Mental Health Worker(s);	Nurses alone	Personnel at this inadequate	I don't know
Female	28-37 years	Married	Basic (up to Junior Hih School)	Unemployed	User of Mental health services	Northern Ghana (Bolgatanga/ Talensi/ Tamale/ Nanton)		I don't know	I don't know	I don't know	I don't know	I don't know		Yes	No	Minimal level of invovelment	No	There are no private health facilities in this area	I don’t know if any monitoring and evlaution take(s) place	I don't know		No	Medical review and medicine refill;	Poorly integrated	No		None of the above;	No	NGOs/CSOs/CBOs;Traditional/ faith-based healers;	No link exists	Low involvement	Not accessible	There are no medicines	Low level of integration	Partially integrated		No community participation and ownership	No	Healthcare service providers, including personnel of allied professions;	Peer support /Self-Help Groups exist but they are minimally involved in community level mental healthcare service planning and implementation	No	Healthcare service providers	Not integrated	Community participation and ownership is highly inadequate and requires significant improvement		Psychiatric Nurse(s)/ Community Mental Health Worker(s);	Nurses alone	Personnel at this inadequate	I don't know
Female	38-47 years	Married	None	Self-employment	Caregiver of a person with a mental health condition	Northern Ghana (Bolgatanga/ Talensi/ Tamale/ Nanton)		I don't know	I don't know	I don't know	I don't know	I don't know		Yes	No	Minimal level of invovelment	No	There are no private health facilities in this area	I don’t know if any monitoring and evlaution take(s) place	Not integrated		Yes	Medical review and medicine refill;	Poorly integrated	No		None of the above;	No	NGOs/CSOs/CBOs;Traditional/ faith-based healers;	No link exists	Low involvement	Not accessible	There are no medicines	Low level of integration	Partially integrated		Low level of community participation and ownership	I don't know	Healthcare service providers, including personnel of allied professions;	Peer support /Self-Help Groups exist but they are minimally involved in community level mental healthcare service planning and implementation	No	Healthcare service providers	Partially integrated	Community participation and ownership is highly inadequate and requires significant improvement		Psychiatric Nurse(s)/ Community Mental Health Worker(s);	Nurses alone	Personnel at this inadequate	I don't know
Male	28-37 years	Single	Tertiary	Student	Caregiver of a person with a mental health condition	Northern Ghana (Bolgatanga/ Talensi/ Tamale/ Nanton)		Low	Low	Low	Low	No		Yes	No	Minimal level of invovelment	No	There are no private health facilities in this area	No monitoring and evaluation take place	Averagely integrated		Yes	Medical review and medicine refill;Mental health education;	Poorly integrated	No		None of the above;	No	NGOs/CSOs/CBOs;Traditional/ faith-based healers;	No link exists	Low involvement	Not accessible	There are no medicines	Low level of integration	Partially integrated		No community participation and ownership	I don't know	Healthcare service providers, including personnel of allied professions;	Peer support /Self-Help Groups exist but they are minimally involved in community level mental healthcare service planning and implementation	No	Healthcare service providers	Partially integrated	Community participation and ownership is highly inadequate and requires significant improvement		Psychiatric Nurse(s)/ Community Mental Health Worker(s);	Nurses alone	Personnel at this inadequate	I don't know
Female	38-47 years	Married	None	Self-employment	Caregiver of a person with a mental health condition	Northern Ghana (Bolgatanga/ Talensi/ Tamale/ Nanton)		I don't know	I don't know	I don't know	I don't know	I don't know		Yes	No	Minimal level of invovelment	No	There are no private health facilities in this area	I don’t know if any monitoring and evlaution take(s) place	Not integrated		Yes	Medical review and medicine refill;Mental health education;	Poorly integrated	No		None of the above;	No	Traditional/ faith-based healers;	No link exists	Low involvement	Accessible	There are mental personnel providing the services	Low level of integration	Partially integrated		No community participation and ownership	No	Healthcare service providers, including personnel of allied professions;	Peer support /Self-Help Groups exist but they are minimally involved in community level mental healthcare service planning and implementation	No	Healthcare service providers	Partially integrated	Community participation and ownership is highly inadequate and requires significant improvement		Psychiatric Nurse(s)/ Community Mental Health Worker(s);	Nurses alone	Personnel at this inadequate	I don't know
Male	38-47 years	Married	Secondary/ Technical	Self-employment	Caregiver of a person with a mental health condition	Northern Ghana (Bolgatanga/ Talensi/ Tamale/ Nanton)		I don't know	I don't know	I don't know	I don't know	No		Yes	No	Minimal level of invovelment	No	There are no private health facilities in this area	I don’t know if any monitoring and evlaution take(s) place	Averagely integrated		Yes	Medical review and medicine refill;Mental health education;	Poorly integrated	No		None of the above;	No	NGOs/CSOs/CBOs;Traditional/ faith-based healers;	Minimal link(s) exist	Low involvement	Accessible	There is a mental health unit where people are attended to	Low level of integration	Partially integrated		Low level of community participation and ownership	No	District/ regional directors of health services/ medical directors and in-charge(s) of health facilities;Healthcare service providers, including personnel of allied professions;	Peer support /Self-Help Groups exist but they are minimally involved in community level mental healthcare service planning and implementation	No	District/ regional directors of health services/ directors/in-charge(s) of health facilities	Partially integrated	Community participation and ownership is highly inadequate and requires significant improvement		Psychiatric Nurse(s)/ Community Mental Health Worker(s);	Nurses alone	Personnel at this inadequate	I don't know
Female	28-37 years	Married	None	Self-employment	Caregiver of a person with a mental health condition	Northern Ghana (Bolgatanga/ Talensi/ Tamale/ Nanton)		I don't know	I don't know	I don't know	I don't know	No		Yes	No	No involvement at all	No	There are no private health facilities in this area	I don’t know if any monitoring and evlaution take(s) place	I don't know		I don't know	Medical review and medicine refill;Mental health education;	Poorly integrated	No		None of the above;	No	NGOs/CSOs/CBOs;Traditional/ faith-based healers;	No link exists	No involvement	Not accessible	There are no medicines	Low level of integration	Partially integrated		No community participation and ownership	No	Healthcare service providers, including personnel of allied professions;	Peer support /Self-Help Groups exist but they are minimally involved in community level mental healthcare service planning and implementation	No	Healthcare service providers	Not integrated	Community participation and ownership is highly inadequate and requires significant improvement		Psychiatric Nurse(s)/ Community Mental Health Worker(s);	Nurses alone	Personnel at this inadequate	I don't know
Female	38-47 years	Single	Basic (up to Junior Hih School)	Unemployed	Caregiver of a person with a mental health condition	Northern Ghana (Bolgatanga/ Talensi/ Tamale/ Nanton)		I don't know	I don't know	I don't know	I don't know	I don't know		No	No	Minimal level of invovelment	No	There are no private health facilities in this area	I don’t know if any monitoring and evlaution take(s) place	I don't know		Yes	Medical review and medicine refill;Mental health education;	Poorly integrated	No		None of the above;	Yes	Traditional/ faith-based healers;NGOs/CSOs/CBOs;	No link exists	No involvement	Not accessible	There is a mental health unit where people are attended to	No integration at all	Partially integrated		No community participation and ownership	No	Healthcare service providers, including personnel of allied professions;	Peer support /Self-Help Groups exist but they are minimally involved in community level mental healthcare service planning and implementation	No	Healthcare service providers	Partially integrated	Community participation and ownership is highly inadequate and requires significant improvement		Psychiatric Nurse(s)/ Community Mental Health Worker(s);	Nurses alone	Personnel at this inadequate	I don't know
Male	28-37 years	Married	Basic (up to Junior Hih School)	Self-employment	User of Mental health services	Northern Ghana (Bolgatanga/ Talensi/ Tamale/ Nanton)		I don't know	I don't know	I don't know	I don't know	No		Yes	No	Minimal level of invovelment	No	There are no private health facilities in this area	I don’t know if any monitoring and evlaution take(s) place	Not integrated		Yes	Medical review and medicine refill;Mental health education;Diagnosis & prescription;	Poorly integrated	No		None of the above;	No	NGOs/CSOs/CBOs;Traditional/ faith-based healers;	No link exists	No involvement	Accessible	There is a mental health unit where people are attended to	Low level of integration	Partially integrated		No community participation and ownership	No	District/ regional directors of health services/ medical directors and in-charge(s) of health facilities;	Peer support /Self-Help Groups exist but they are minimally involved in community level mental healthcare service planning and implementation	No	Healthcare service providers	Partially integrated	Community participation and ownership is highly inadequate and requires significant improvement		Psychiatric Nurse(s)/ Community Mental Health Worker(s);	Nurses alone	Personnel at this inadequate	I don't know
Female	38-47 years	Married	None	Self-employment	Caregiver of a person with a mental health condition	Northern Ghana (Bolgatanga/ Talensi/ Tamale/ Nanton)		I don't know	I don't know	I don't know	I don't know	No		Yes	No	Minimal level of invovelment	No	There are no private health facilities in this area	I don’t know if any monitoring and evlaution take(s) place	I don't know		Yes	Medical review and medicine refill;	Poorly integrated	No		None of the above;	No	NGOs/CSOs/CBOs;Traditional/ faith-based healers;	No link exists	Low involvement	Not accessible	There are no medicines	Low level of integration	Partially integrated		No community participation and ownership	I don't know	District/ regional directors of health services/ medical directors and in-charge(s) of health facilities;	Peer support /Self-Help Groups exist but they are minimally involved in community level mental healthcare service planning and implementation	Yes	District/ regional directors of health services/ directors/in-charge(s) of health facilities	Partially integrated	Community participation and ownership needs some improvement		Psychiatric Nurse(s)/ Community Mental Health Worker(s);	Nurses alone	Personnel at this level are not there	I don't know
Female	58-67 years	Widowed	None	Unemployed	Caregiver of a person with a mental health condition	Northern Ghana (Bolgatanga/ Talensi/ Tamale/ Nanton)		I don't know	I don't know	I don't know	I don't know	I don't know		Yes	No	No involvement at all	No	There are no private health facilities in this area	I don’t know if any monitoring and evlaution take(s) place	I don't know		I don't know	Medical review and medicine refill;Diagnosis & prescription;	Poorly integrated	No		None of the above;	No	Traditional/ faith-based healers;	No link exists	Low involvement	Accessible	There is a mental health unit where people are attended to	Low level of integration	Partially integrated		Low level of community participation and ownership	No	District/ regional directors of health services/ medical directors and in-charge(s) of health facilities;	Peer support /Self-Help Groups exist but they are minimally involved in community level mental healthcare service planning and implementation	No	District/ regional directors of health services/ directors/in-charge(s) of health facilities	Partially integrated	Community participation and ownership is highly inadequate and requires significant improvement		Psychiatric Nurse(s)/ Community Mental Health Worker(s);	Nurses alone	Personnel at this inadequate	I don't know
Female	18-27 years	Married	None	Self-employment	User of Mental health services	Northern Ghana (Bolgatanga/ Talensi/ Tamale/ Nanton)		I don't know	I don't know	I don't know	I don't know	No		No	No	Minimal level of invovelment	No	There are no private health facilities in this area	I don’t know if any monitoring and evlaution take(s) place	Not integrated		No	Medical review and medicine refill;	No integration takes place	No		None of the above;	No	NGOs/CSOs/CBOs;	No link exists	No involvement	Not accessible	There is no mental health unit that attends of people with mental health care needs	No integration at all	Not integrated		No community participation and ownership	No	Healthcare service providers, including personnel of allied professions;	Peer support /Self-Help Groups exist but they are minimally involved in community level mental healthcare service planning and implementation	No	District/ regional directors of health services/ directors/in-charge(s) of health facilities	Not integrated	Community participation and ownership is highly inadequate and requires significant improvement		Psychiatric Nurse(s)/ Community Mental Health Worker(s);	Nurses alone	Personnel at this inadequate	No
Male	18-27 years	Single	Basic (up to Junior Hih School)	Unemployed	User of Mental health services	Northern Ghana (Bolgatanga/ Talensi/ Tamale/ Nanton)		I don't know	I don't know	I don't know	I don't know	I don't know		No	No	No involvement at all	No	There are no private health facilities in this area	I don’t know if any monitoring and evlaution take(s) place	Not integrated		Yes	Medical review and medicine refill;	No integration takes place	No		None of the above;	Yes	NGOs/CSOs/CBOs;Traditional/ faith-based healers;	No link exists	Low involvement	Not accessible	There are no medicines	Low level of integration	Partially integrated		No community participation and ownership	I don't know	District/ regional directors of health services/ medical directors and in-charge(s) of health facilities;Healthcare service providers, including personnel of allied professions;	Peer support /Self-Help Groups exist but they are minimally involved in community level mental healthcare service planning and implementation	I don't know	District/ regional directors of health services/ directors/in-charge(s) of health facilities	Partially integrated	Community participation and ownership is highly inadequate and requires significant improvement		Psychiatric Nurse(s)/ Community Mental Health Worker(s);	Nurses alone	Personnel at this inadequate	I don't know
Male	18-27 years	Single	Basic (up to Junior Hih School)	Self-employment	User of Mental health services	Northern Ghana (Bolgatanga/ Talensi/ Tamale/ Nanton)		Low	Low	I don't know	I don't know	No		Yes	No	Minimal level of invovelment	No	There are no private health facilities in this area	I don’t know if any monitoring and evlaution take(s) place	Averagely integrated		Yes	Medical review and medicine refill;	Poorly integrated	No		All of the above;	No	NGOs/CSOs/CBOs;Traditional/ faith-based healers;	No link exists	Low involvement	Accessible	There is a mental health unit where people are attended to	Low level of integration	Partially integrated		Low level of community participation and ownership	I don't know	Healthcare service providers, including personnel of allied professions;District/ regional directors of health services/ medical directors and in-charge(s) of health facilities;	Peer support /Self-Help Groups exist but they are minimally involved in community level mental healthcare service planning and implementation	No	District/ regional directors of health services/ directors/in-charge(s) of health facilities	Partially integrated	Community participation and ownership is highly inadequate and requires significant improvement		Psychiatric Nurse(s)/ Community Mental Health Worker(s);	Nurses alone	Personnel at this inadequate	I don't know
Male	28-37 years	Single	None	Unemployed	User of Mental health services	Northern Ghana (Bolgatanga/ Talensi/ Tamale/ Nanton)		I don't know	I don't know	I don't know	I don't know	Yes	No	I don't know	No	No involvement at all	No	I have not found out if there are private healthcare facilities delivering mental healthcare services	I don’t know if any monitoring and evlaution take(s) place	Averagely integrated		No	Medical review and medicine refill;	Poorly integrated	No		None of the above;	No	Traditional/ faith-based healers;	No link exists	No involvement	Not accessible	There are no medicines	Low level of integration	Partially integrated		No community participation and ownership	I don't know	Healthcare service providers, including personnel of allied professions;	Peer support /Self-Help Groups exist but they are minimally involved in community level mental healthcare service planning and implementation	I don't know	Healthcare service providers	Partially integrated	Community participation and ownership is highly inadequate and requires significant improvement		Psychiatric Nurse(s)/ Community Mental Health Worker(s);	Nurses alone	Personnel at this inadequate	I don't know
Male	68 above years	Married	None	Unemployed	Caregiver of a person with a mental health condition	Northern Ghana (Bolgatanga/ Talensi/ Tamale/ Nanton)		I don't know	I don't know	I don't know	I don't know	No		No	No	No involvement at all	No	Private heath facilities have little or no interest in mental health	I don’t know if any monitoring and evlaution take(s) place	Not integrated		I don't know	None of the above;	No integration takes place	No		None of the above;	No	Traditional/ faith-based healers;NGOs/CSOs/CBOs;	No link exists	No involvement	Not accessible	There is no mental health unit that attends of people with mental health care needs	No integration at all	Partially integrated		No community participation and ownership	No	Healthcare service providers, including personnel of allied professions;District/ regional directors of health services/ medical directors and in-charge(s) of health facilities;	Peer support /Self-Help Groups exist but they are minimally involved in community level mental healthcare service planning and implementation	No	Healthcare service providers	Partially integrated	Community participation and ownership is highly inadequate and requires significant improvement		Psychiatric Nurse(s)/ Community Mental Health Worker(s);	Nurses alone	Personnel at this inadequate	I don't know
Female	58-67 years	Widowed	None	Unemployed	User of Mental health services	Northern Ghana (Bolgatanga/ Talensi/ Tamale/ Nanton)		I don't know	I don't know	I don't know	I don't know	I don't know		I don't know	No	No involvement at all	No	Private heath facilities have little or no interest in mental health	I don’t know if any monitoring and evlaution take(s) place	I don't know		No	Medical review and medicine refill;	Poorly integrated	No		None of the above;	No	Traditional/ faith-based healers;NGOs/CSOs/CBOs;	No link exists	No involvement	Not accessible	There are no medicines	Low level of integration	Partially integrated		No community participation and ownership	I don't know	District/ regional directors of health services/ medical directors and in-charge(s) of health facilities;	Peer support /Self-Help Groups exist but they are minimally involved in community level mental healthcare service planning and implementation	No	Healthcare service providers	Partially integrated	Community participation and ownership is highly inadequate and requires significant improvement		Psychiatric Nurse(s)/ Community Mental Health Worker(s);	Psychiatrist(s) and nurse(s)	Personnel at this inadequate	I don't know
Female	38-47 years	Single	None	Self-employment	User of Mental health services	Northern Ghana (Bolgatanga/ Talensi/ Tamale/ Nanton)		I don't know	I don't know	I don't know	I don't know	I don't know		No	No	No involvement at all	No	Private heath facilities have little or no interest in mental health	I don’t know if any monitoring and evlaution take(s) place	Averagely integrated		Yes	Medical review and medicine refill;	Poorly integrated	No		Referral to mental health specialist(s) ;	No	Traditional/ faith-based healers;NGOs/CSOs/CBOs;	No link exists	Low involvement	Not accessible	There is no mental health unit that attends of people with mental health care needs	Low level of integration	Partially integrated		No community participation and ownership	I don't know	Healthcare service providers, including personnel of allied professions;District/ regional directors of health services/ medical directors and in-charge(s) of health facilities;	Peer support /Self-Help Groups exist but they are minimally involved in community level mental healthcare service planning and implementation	No	National health policy makers	Partially integrated	Community participation and ownership is highly inadequate and requires significant improvement		Psychiatric Nurse(s)/ Community Mental Health Worker(s);	Nurses alone	Personnel at this inadequate	I don't know
Female	58-67 years	Widowed	None	Unemployed	Caregiver of a person with a mental health condition	Northern Ghana (Bolgatanga/ Talensi/ Tamale/ Nanton)		I don't know	I don't know	I don't know	I don't know	I don't know		Yes	No	No involvement at all	No	I have not found out if there are private healthcare facilities delivering mental healthcare services	I don’t know if any monitoring and evlaution take(s) place	Averagely integrated		No	Medical review and medicine refill;	Poorly integrated	No		None of the above;	No	NGOs/CSOs/CBOs;	No link exists	No involvement	Accessible	There is a mental health unit where people are attended to	Low level of integration	Partially integrated		No community participation and ownership	I don't know	Healthcare service providers, including personnel of allied professions;	Peer support /Self-Help Groups exist but they are minimally involved in community level mental healthcare service planning and implementation	I don't know	National health policy makers	Partially integrated	Community participation and ownership is highly inadequate and requires significant improvement		Psychiatric Nurse(s)/ Community Mental Health Worker(s);	Nurses alone	Personnel at this inadequate	I don't know
Female	38-47 years	Married	Basic (up to Junior Hih School)	Self-employment	User of Mental health services	Northern Ghana (Bolgatanga/ Talensi/ Tamale/ Nanton)		I don't know	I don't know	I don't know	I don't know	I don't know		No	No	No involvement at all	No	There are no private health facilities in this area	I don’t know if any monitoring and evlaution take(s) place	Averagely integrated		Yes	Medical review and medicine refill;Mental health education;	Poorly integrated	No		None of the above;	No	NGOs/CSOs/CBOs;Traditional/ faith-based healers;	No link exists	No involvement	Accessible	There is a mental health unit where people are attended to	No integration at all	Partially integrated		No community participation and ownership	No	Healthcare service providers, including personnel of allied professions;	Peer support /Self-Help Groups exist but they are minimally involved in community level mental healthcare service planning and implementation	I don't know	District/ regional directors of health services/ directors/in-charge(s) of health facilities	Partially integrated	Community participation and ownership is highly inadequate and requires significant improvement		Psychiatric Nurse(s)/ Community Mental Health Worker(s);	Nurses alone	Personnel at this inadequate	I don't know
Female	58-67 years	Widowed	None	Unemployed	Caregiver of a person with a mental health condition	Northern Ghana (Bolgatanga/ Talensi/ Tamale/ Nanton)		I don't know	I don't know	I don't know	I don't know	No		No	No	No involvement at all	No	I have not found out if there are private healthcare facilities delivering mental healthcare services	I don’t know if any monitoring and evlaution take(s) place	Averagely integrated		No	Medical review and medicine refill;	Poorly integrated	No		None of the above;	No	NGOs/CSOs/CBOs;Traditional/ faith-based healers;	No link exists	No involvement	Not accessible	There are no medicines	No integration at all	Not integrated		No community participation and ownership	I don't know	None of above;	Peer support /Self-Help Groups exist but they are minimally involved in community level mental healthcare service planning and implementation	I don't know	National health policy makers	Partially integrated	Community participation and ownership is highly inadequate and requires significant improvement		Psychiatric Nurse(s)/ Community Mental Health Worker(s);	Nurses alone	Personnel at this level are not there	I don't know
Female	48-57 years	Married	None	Self-employment	Caregiver of a person with a mental health condition	Northern Ghana (Bolgatanga/ Talensi/ Tamale/ Nanton)		I don't know	I don't know	I don't know	I don't know	No		No	No	No involvement at all	No	I have not found out if there are private healthcare facilities delivering mental healthcare services	I don’t know if any monitoring and evlaution take(s) place	Not integrated		Yes	Medical review and medicine refill;Mental health education;	Poorly integrated	No		Referral to mental health specialist(s) ;	No	NGOs/CSOs/CBOs;Traditional/ faith-based healers;	No link exists	No involvement	Not accessible	There are no medicines	Low level of integration	Partially integrated		Low level of community participation and ownership	I don't know	District/ regional directors of health services/ medical directors and in-charge(s) of health facilities;	Peer support /Self-Help Groups exist but they are minimally involved in community level mental healthcare service planning and implementation	No	Healthcare service providers	Partially integrated	Community participation and ownership needs some improvement		Psychiatric Nurse(s)/ Community Mental Health Worker(s);Mental health support workers (e.g. community volunteers);	Nurses alone	Personnel at this inadequate	I don't know
Male	18-27 years	Single	Basic (up to Junior Hih School)	Unemployed	User of Mental health services	Northern Ghana (Bolgatanga/ Talensi/ Tamale/ Nanton)		I don't know	I don't know	I don't know	I don't know	No		No	No	No involvement at all	No	There are no private health facilities in this area	I don’t know if any monitoring and evlaution take(s) place	I don't know		No	Medical review and medicine refill;Mental health education;	Poorly integrated	No		None of the above;	No	NGOs/CSOs/CBOs;Traditional/ faith-based healers;	No link exists	No involvement	Not accessible	There are no medicines	Low level of integration	Partially integrated		No community participation and ownership	I don't know	District/ regional directors of health services/ medical directors and in-charge(s) of health facilities;	Peer support /Self-Help Groups exist but they are minimally involved in community level mental healthcare service planning and implementation	No	District/ regional directors of health services/ directors/in-charge(s) of health facilities	Partially integrated	Community participation and ownership is highly inadequate and requires significant improvement		Mental health support workers (e.g. community volunteers);	Nurses alone	Personnel at this inadequate	I don't know
Male	28-37 years	Single	Secondary/ Technical	Empolyed	User of Mental health services	Northern Ghana (Bolgatanga/ Talensi/ Tamale/ Nanton)		I don't know	I don't know	I don't know	I don't know	No		No	No	No involvement at all	No	There are no private health facilities in this area	No monitoring and evaluation take place	Averagely integrated		No	Mental health education;Medical review and medicine refill;	Poorly integrated	No		All of the above;	No	NGOs/CSOs/CBOs;Traditional/ faith-based healers;	No link exists	No involvement	Not accessible	There are no medicines	Low level of integration	Partially integrated		No community participation and ownership	No	District/ regional directors of health services/ medical directors and in-charge(s) of health facilities;	Peer support /Self-Help Groups exist but they are minimally involved in community level mental healthcare service planning and implementation	No	Healthcare service providers	Partially integrated	Community participation and ownership is highly inadequate and requires significant improvement		Mental health support workers (e.g. community volunteers);	Nurses alone	Personnel at this inadequate	I don't know
Female	58-67 years	Widowed	None	Unemployed	Caregiver of a person with a mental health condition	Northern Ghana (Bolgatanga/ Talensi/ Tamale/ Nanton)		I don't know	I don't know	I don't know	I don't know	I don't know		No	No	No involvement at all	No	There are no private health facilities in this area	I don’t know if any monitoring and evlaution take(s) place	Not integrated		No	Medical review and medicine refill;Mental health education;	Poorly integrated	No		None of the above;	I don't know	NGOs/CSOs/CBOs;Traditional/ faith-based healers;	No link exists	No involvement	Not accessible	There is no mental health unit that attends of people with mental health care needs	Low level of integration	Not integrated		Low level of community participation and ownership	I don't know	District/ regional directors of health services/ medical directors and in-charge(s) of health facilities;	Peer support /Self-Help Groups exist but they are minimally involved in community level mental healthcare service planning and implementation	No	National health policy makers	Partially integrated	Community participation and ownership is highly inadequate and requires significant improvement		Mental health support workers (e.g. community volunteers);	Nurses alone	Personnel at this inadequate	I don't know
Female	28-37 years	Married	None	Self-employment	User of Mental health services	Northern Ghana (Bolgatanga/ Talensi/ Tamale/ Nanton)		I don't know	I don't know	I don't know	I don't know	No		No	No	No involvement at all	No	I have not found out if there are private healthcare facilities delivering mental healthcare services	I don’t know if any monitoring and evlaution take(s) place	Averagely integrated		No	Medical review and medicine refill;	Poorly integrated	No		None of the above;	No	Traditional/ faith-based healers;NGOs/CSOs/CBOs;	No link exists	No involvement	Not accessible	There are no mental personnel providing the services	Low level of integration	Partially integrated		No community participation and ownership	No	District/ regional directors of health services/ medical directors and in-charge(s) of health facilities;Healthcare service providers, including personnel of allied professions;	Peer support /Self-Help Groups exist but they are minimally involved in community level mental healthcare service planning and implementation	No	District/ regional directors of health services/ directors/in-charge(s) of health facilities	Partially integrated	Community participation and ownership is highly inadequate and requires significant improvement		Mental health support workers (e.g. community volunteers);	Nurses alone	Personnel at this inadequate	I don't know
Male	38-47 years	Married	None	Self-employment	User of Mental health services	Northern Ghana (Bolgatanga/ Talensi/ Tamale/ Nanton)		I don't know	I don't know	I don't know	I don't know	No		No	No	No involvement at all	No	There are no private health facilities in this area	I don’t know if any monitoring and evlaution take(s) place	Averagely integrated		No	Medical review and medicine refill;	Poorly integrated	No		None of the above;	No	Traditional/ faith-based healers;NGOs/CSOs/CBOs;	No link exists	No involvement	Not accessible	There are no medicines	Low level of integration	Partially integrated		Low level of community participation and ownership	I don't know	District/ regional directors of health services/ medical directors and in-charge(s) of health facilities;	Peer support /Self-Help Groups exist but they are minimally involved in community level mental healthcare service planning and implementation	No	Users of mental health services	Partially integrated	Community participation and ownership is highly inadequate and requires significant improvement		Mental health support workers (e.g. community volunteers);	Nurses alone	Personnel at this inadequate	No
Male	18-27 years	Single	Secondary/ Technical	Self-employment	User of Mental health services	Northern Ghana (Bolgatanga/ Talensi/ Tamale/ Nanton)		I don't know	I don't know	I don't know	I don't know	I don't know		No	No	No involvement at all	No	There are no private health facilities in this area	I don’t know if any monitoring and evlaution take(s) place	Averagely integrated		No	Medical review and medicine refill;	Poorly integrated	No		None of the above;	No	NGOs/CSOs/CBOs;	No link exists	No involvement	Not accessible	There are no medicines	Low level of integration	Partially integrated		No community participation and ownership	I don't know	District/ regional directors of health services/ medical directors and in-charge(s) of health facilities;	Peer support /Self-Help Groups exist but they are minimally involved in community level mental healthcare service planning and implementation	No	District/ regional directors of health services/ directors/in-charge(s) of health facilities	Partially integrated	Community participation and ownership is highly inadequate and requires significant improvement		Mental health support workers (e.g. community volunteers);	Nurses alone	Personnel at this inadequate	I don't know
Female	18-27 years	Single	Basic (up to Junior Hih School)	Unemployed	User of Mental health services	Northern Ghana (Bolgatanga/ Talensi/ Tamale/ Nanton)		I don't know	I don't know	I don't know	I don't know	No		No	No	No involvement at all	No	There are no private health facilities in this area	I don’t know if any monitoring and evlaution take(s) place	Not integrated		No	Medical review and medicine refill;	Poorly integrated	No		Psychological therapies (counselling & group therapy);	No	NGOs/CSOs/CBOs;Traditional/ faith-based healers;	No link exists	Low involvement	Not accessible	There are no medicines	Low level of integration	Partially integrated		No community participation and ownership	I don't know	District/ regional directors of health services/ medical directors and in-charge(s) of health facilities;	Peer support /Self-Help Groups exist but they are minimally involved in community level mental healthcare service planning and implementation	I don't know	Healthcare service providers	Not integrated	Community participation and ownership is highly inadequate and requires significant improvement		Mental health support workers (e.g. community volunteers);	No personnel in place providing mental healthcare services	Personnel at this inadequate	I don't know
Female	58-67 years	Married	None	Unemployed	Caregiver of a person with a mental health condition	Northern Ghana (Bolgatanga/ Talensi/ Tamale/ Nanton)		I don't know	I don't know	I don't know	I don't know	I don't know		No	No	No involvement at all	No	There are no private health facilities in this area	I don’t know if any monitoring and evlaution take(s) place	I don't know		No	Referrals;Medical review and medicine refill;	Poorly integrated	No		None of the above;	No	Traditional/ faith-based healers;	No link exists	Low involvement	Accessible	There is a mental health unit where people are attended to	Low level of integration	Partially integrated		Low level of community participation and ownership	No	District/ regional directors of health services/ medical directors and in-charge(s) of health facilities;	Peer support /Self-Help Groups exist but they are minimally involved in community level mental healthcare service planning and implementation	No	District/ regional directors of health services/ directors/in-charge(s) of health facilities	Partially integrated	Community participation and ownership is highly inadequate and requires significant improvement		Mental health support workers (e.g. community volunteers);	Nurses alone	Personnel at this inadequate	I don't know
Female	58-67 years	Married	None	Unemployed	Caregiver of a person with a mental health condition	Northern Ghana (Bolgatanga/ Talensi/ Tamale/ Nanton)		I don't know	I don't know	I don't know	I don't know	I don't know		No	No	No involvement at all	No	There are no private health facilities in this area	I don’t know if any monitoring and evlaution take(s) place	I don't know		No	Medical review and medicine refill;	Poorly integrated	No		Referral to mental health specialist(s) ;	No	Traditional/ faith-based healers;NGOs/CSOs/CBOs;	No link exists	Low involvement	Not accessible	There is no mental health unit that attends of people with mental health care needs	No integration at all	Not integrated		No community participation and ownership	I don't know	Healthcare service providers, including personnel of allied professions;	Peer support /Self-Help Groups exist but they are minimally involved in community level mental healthcare service planning and implementation	Yes	Healthcare service providers	Partially integrated	Community participation and ownership is highly inadequate and requires significant improvement		Mental health support workers (e.g. community volunteers);	Nurses alone	Personnel at this level are not there	I don't know
Male	18-27 years	Single	Basic (up to Junior Hih School)	Self-employment	User of Mental health services	Northern Ghana (Bolgatanga/ Talensi/ Tamale/ Nanton)		I don't know	I don't know	I don't know	I don't know	No		No	No	Minimal level of invovelment	No	There are no private health facilities in this area	I don’t know if any monitoring and evlaution take(s) place	Averagely integrated		Yes	Medical review and medicine refill;Mental health education;	Poorly integrated	No		None of the above;	No	NGOs/CSOs/CBOs;Traditional/ faith-based healers;	No link exists	Low involvement	Not accessible	There is no mental health unit that attends of people with mental health care needs	Low level of integration	Partially integrated		Low level of community participation and ownership	I don't know	Healthcare service providers, including personnel of allied professions;	Peer support /Self-Help Groups exist but they are minimally involved in community level mental healthcare service planning and implementation	No	Healthcare service providers	Partially integrated	Community participation and ownership needs some improvement		Mental health support workers (e.g. community volunteers);	No personnel in place providing mental healthcare services	Personnel at this inadequate	I don't know
Female	38-47 years	Married	None	Self-employment	User of Mental health services	Northern Ghana (Bolgatanga/ Talensi/ Tamale/ Nanton)		Low	Low	Low	Low	I don't know		Yes	Yes	Minimal level of invovelment	No	There are no private health facilities in this area	I don’t know if any monitoring and evlaution take(s) place	I don't know		No	Diagnosis & prescription;Mental health education;Medical review and medicine refill;Referrals;	Poorly integrated	No		Psychological therapies (counselling & group therapy);Referral to mental health specialist(s) ;Mental health rehabilitation (alcohol/ drug detoxification);	Yes	NGOs/CSOs/CBOs;	Minimal link(s) exist	Low involvement	Accessible	There is a mental health unit where people are attended to	Low level of integration	Partially integrated		Low level of community participation and ownership	I don't know	Users of mental health services/ people with mental health conditions;Caregivers/family members of people with mental health conditions;Healthcare service providers, including personnel of allied professions;	Peer support /Self-Help Groups exist but they are minimally involved in community level mental healthcare service planning and implementation	Yes	Caregivers of people with mental health conditions	Partially integrated	Community participation and ownership is highly inadequate and requires significant improvement		Psychiatric Nurse(s)/ Community Mental Health Worker(s);	Nurses alone	Personnel at this inadequate	Yes
Male	28-37 years	Single	None	Self-employment	User of Mental health services	Northern Ghana (Bolgatanga/ Talensi/ Tamale/ Nanton)		Average	Low	Low	Low	I don't know		Yes	Yes	I don't know	No	There are no private health facilities in this area	I don’t know if any monitoring and evlaution take(s) place	I don't know		Yes	Diagnosis & prescription;Medical review and medicine refill;Referrals;Mental health education;In-patient services ;	Averagely integrated	No		Psychological therapies (counselling & group therapy);Referral to mental health specialist(s) ;	I don't know	NGOs/CSOs/CBOs;	Minimal link(s) exist	Average involvment	Accessible	There are mental personnel providing the services	Low level of integration	Partially integrated		Low level of community participation and ownership	I don't know	Users of mental health services/ people with mental health conditions;Caregivers/family members of people with mental health conditions;Healthcare service providers, including personnel of allied professions;District/ regional directors of health services/ medical directors and in-charge(s) of health facilities;	Peer support /Self-Help Groups exist but they are minimally involved in community level mental healthcare service planning and implementation	Yes	District/ regional directors of health services/ directors/in-charge(s) of health facilities	Partially integrated	Community participation and ownership needs some improvement		Mental health support workers (e.g. community volunteers);Psychiatric Nurse(s)/ Community Mental Health Worker(s);	Nurses alone	Personnel at this inadequate	I don't know
Female	38-47 years	Married	None	Self-employment	Caregiver of a person with a mental health condition	Northern Ghana (Bolgatanga/ Talensi/ Tamale/ Nanton)		I don't know	I don't know	I don't know	I don't know	No		No	No	No involvement at all	No	There are no private health facilities in this area	I don’t know if any monitoring and evlaution take(s) place	Not integrated		No	Medical review and medicine refill;	Poorly integrated	No		None of the above;	No	Traditional/ faith-based healers;NGOs/CSOs/CBOs;	No link exists	No involvement	Not accessible	There are no medicines	Low level of integration	Partially integrated		Low level of community participation and ownership	No	District/ regional directors of health services/ medical directors and in-charge(s) of health facilities;	Peer support /Self-Help Groups exist but they are minimally involved in community level mental healthcare service planning and implementation	No	Healthcare service providers	Partially integrated	Community participation and ownership is highly inadequate and requires significant improvement		Mental health support workers (e.g. community volunteers);	Nurses alone	Personnel at this inadequate	I don't know
Female	38-47 years	Married	None	Self-employment	User of Mental health services	Northern Ghana (Bolgatanga/ Talensi/ Tamale/ Nanton)		I don't know	I don't know	I don't know	I don't know	I don't know		Yes	No	Minimal level of invovelment	No	There are no private health facilities in this area	I don’t know if any monitoring and evlaution take(s) place	Averagely integrated		Yes	Medical review and medicine refill;Mental health education;	Poorly integrated	No		None of the above;	No	NGOs/CSOs/CBOs;Traditional/ faith-based healers;	No link exists	No involvement	Accessible	There is a mental health unit where people are attended to	Low level of integration	Partially integrated		Average level of community participation and ownersip	I don't know	District/ regional directors of health services/ medical directors and in-charge(s) of health facilities;	Peer support /Self-Help Groups exist but they are minimally involved in community level mental healthcare service planning and implementation	No	District/ regional directors of health services/ directors/in-charge(s) of health facilities	Partially integrated	Community participation and ownership is highly inadequate and requires significant improvement		Mental health support workers (e.g. community volunteers);	Nurses alone	Personnel at this inadequate	I don't know
Female	38-47 years	Married	None	Self-employment	Caregiver of a person with a mental health condition	Northern Ghana (Bolgatanga/ Talensi/ Tamale/ Nanton)		I don't know	I don't know	I don't know	I don't know	I don't know		No	No	No involvement at all	No	I have not found out if there are private healthcare facilities delivering mental healthcare services	I don’t know if any monitoring and evlaution take(s) place	Not integrated		Yes	Medical review and medicine refill;Mental health education;	Poorly integrated	No		None of the above;	No	Traditional/ faith-based healers;NGOs/CSOs/CBOs;	No link exists	Low involvement	Not accessible	There are no medicines	No integration at all	Not integrated		No community participation and ownership	No	District/ regional directors of health services/ medical directors and in-charge(s) of health facilities;	Peer support /Self-Help Groups exist but they are minimally involved in community level mental healthcare service planning and implementation	No	Healthcare service providers	Not integrated	Community participation and ownership is highly inadequate and requires significant improvement		Mental health support workers (e.g. community volunteers);	No personnel in place providing mental healthcare services	Personnel at this level are not there	I don't know
Female	48-57 years	Married	None	Unemployed	Caregiver of a person with a mental health condition	Northern Ghana (Bolgatanga/ Talensi/ Tamale/ Nanton)		Low	Low	I don't know	I don't know	I don't know		Yes	Yes	No involvement at all	No	There are no private health facilities in this area	I don’t know if any monitoring and evlaution take(s) place	I don't know		I don't know	Diagnosis & prescription;Medical review and medicine refill;Mental health education;	Poorly integrated	No		Psychological therapies (counselling & group therapy);Referral to mental health specialist(s) ;	I don't know	NGOs/CSOs/CBOs;Traditional/ faith-based healers;	Minimal link(s) exist	Low involvement	Accessible	There is a mental health unit where people are attended to	Low level of integration	Not integrated		Low level of community participation and ownership	I don't know	Users of mental health services/ people with mental health conditions;Caregivers/family members of people with mental health conditions;Healthcare service providers, including personnel of allied professions;	Peer support /Self-Help Groups exist but they are minimally involved in community level mental healthcare service planning and implementation	Yes	Healthcare service providers	Partially integrated	Community participation and ownership is highly inadequate and requires significant improvement		Mental health support workers (e.g. community volunteers);Psychiatric Nurse(s)/ Community Mental Health Worker(s);	Nurses alone	Personnel at this inadequate	I don't know
Female	48-57 years	Married	None	Self-employment	User of Mental health services	Northern Ghana (Bolgatanga/ Talensi/ Tamale/ Nanton)		Average	Average	Average	Average	Yes	Yes	Yes	Yes	Minimal level of invovelment	No	There are no private health facilities in this area	I don’t know if any monitoring and evlaution take(s) place	Averagely integrated		I don't know	Mental health education;Diagnosis & prescription;Medical review and medicine refill;Referrals;	Averagely integrated	No		Referral to mental health specialist(s) ;Back referral from mental health specialist for continuity of care;	Yes	NGOs/CSOs/CBOs;	Minimal link(s) exist	High involvment	Accessible	There is a mental health unit where people are attended to	Low level of integration	Partially integrated		Low level of community participation and ownership	I don't know	Users of mental health services/ people with mental health conditions;Caregivers/family members of people with mental health conditions;Healthcare service providers, including personnel of allied professions;	Peer support /Self-Help Groups exist and are extensively involved in community level mental healthcare service planning and implementation	I don't know	Healthcare service providers	Partially integrated	Community participation and ownership is highly inadequate and requires significant improvement		Psychiatric Nurse(s)/ Community Mental Health Worker(s);	Nurses alone	Personnel at this level are adequate	Yes
Male	38-47 years	Married	Basic (up to Junior Hih School)	Self-employment	Caregiver of a person with a mental health condition	Northern Ghana (Bolgatanga/ Talensi/ Tamale/ Nanton)		I don't know	I don't know	I don't know	I don't know	No		No	No	Minimal level of invovelment	No	There are no private health facilities in this area	I don’t know if any monitoring and evlaution take(s) place	I don't know		Yes	Medical review and medicine refill;	Poorly integrated	No		None of the above;	No	Traditional/ faith-based healers;NGOs/CSOs/CBOs;	No link exists	Low involvement	Accessible	There is a mental health unit where people are attended to	Low level of integration	Partially integrated		Low level of community participation and ownership	I don't know	Users of mental health services/ people with mental health conditions;	Peer support /Self-Help Groups exist but they are minimally involved in community level mental healthcare service planning and implementation	Yes	District/ regional directors of health services/ directors/in-charge(s) of health facilities	Partially integrated	Community participation and ownership needs some improvement		Mental health support workers (e.g. community volunteers);	No personnel in place providing mental healthcare services	Personnel at this inadequate	I don't know
Female	28-37 years	Single	Tertiary	Empolyed	Caregiver of a person with a mental health condition	Southern Ghana (Ayawaso East sub-metro/ Ga West/ Accra)		Average	Average	Average	Average	Yes	Yes	Yes	Yes	High level of involvement	No	Private heath facilities have little or no interest in mental health	Irregular monitoring and evaluation take place	Averagely integrated		Yes	Mental health education;	Averagely integrated	I don't know		All of the above;	Yes	NGOs/CSOs/CBOs;	No link exists	Average involvment	Accessible	There is a mental health unit where people are attended to	Average level of integration	Fully integrated		Average level of community participation and ownersip	Yes	All of the above;	Peer support /Self-Help Groups exist and are extensively involved in community level mental healthcare service planning and implementation	Yes	Caregivers of people with mental health conditions	Partially integrated	Community participation and ownership needs some improvement		Psychiatric Nurse(s)/ Community Mental Health Worker(s);	Psychiatrist(s), nurse(s), clinical psychologist(s) and social worker(s) & others	Personnel at this level are adequate	I don't know
Female	28-37 years	Married	Basic (up to Junior Hih School)	Self-employment	Caregiver of a person with a mental health condition	Northern Ghana (Bolgatanga/ Talensi/ Tamale/ Nanton)		I don't know	I don't know	I don't know	I don't know	No		No	No	Minimal level of invovelment	No	There are no private health facilities in this area	I don’t know if any monitoring and evlaution take(s) place	Averagely integrated		Yes	Medical review and medicine refill;	Poorly integrated	No		None of the above;	No	Traditional/ faith-based healers;NGOs/CSOs/CBOs;	Minimal link(s) exist	Low involvement	Not accessible	There is no mental health unit that attends of people with mental health care needs	No integration at all	Not integrated		No community participation and ownership	I don't know	District/ regional directors of health services/ medical directors and in-charge(s) of health facilities;	Peer support /Self-Help Groups exist but they are minimally involved in community level mental healthcare service planning and implementation	No	Healthcare service providers	Partially integrated	Community participation and ownership is highly inadequate and requires significant improvement		Mental health support workers (e.g. community volunteers);	No personnel in place providing mental healthcare services	Personnel at this inadequate	I don't know
Female	28-37 years	Married	Basic (up to Junior Hih School)	Self-employment	Caregiver of a person with a mental health condition	Northern Ghana (Bolgatanga/ Talensi/ Tamale/ Nanton)		I don't know	I don't know	I don't know	I don't know	No		No	No	Minimal level of invovelment	No	There are no private health facilities in this area	I don’t know if any monitoring and evlaution take(s) place	Averagely integrated		Yes	Medical review and medicine refill;	Poorly integrated	No		None of the above;	No	Traditional/ faith-based healers;NGOs/CSOs/CBOs;	Minimal link(s) exist	Low involvement	Not accessible	There is no mental health unit that attends of people with mental health care needs	No integration at all	Not integrated		No community participation and ownership	I don't know	District/ regional directors of health services/ medical directors and in-charge(s) of health facilities;	Peer support /Self-Help Groups exist but they are minimally involved in community level mental healthcare service planning and implementation	No	Healthcare service providers	Partially integrated	Community participation and ownership is highly inadequate and requires significant improvement		Mental health support workers (e.g. community volunteers);	No personnel in place providing mental healthcare services	Personnel at this inadequate	I don't know
Female	58-67 years	Widowed	None	Unemployed	User of Mental health services	Northern Ghana (Bolgatanga/ Talensi/ Tamale/ Nanton)		Low	Low	Low	Low	Yes	I don't know	Yes	Yes	Minimal level of invovelment	No	There are no private health facilities in this area	I don’t know if any monitoring and evlaution take(s) place	Not integrated		I don't know	Diagnosis & prescription;Mental health education;Medical review and medicine refill;Referrals;	Poorly integrated	No		Referral to mental health specialist(s) ;Mental health rehabilitation (alcohol/ drug detoxification);	Yes	NGOs/CSOs/CBOs;	No link exists	Low involvement	Accessible	There is a mental health unit where people are attended to	No integration at all	Partially integrated		No community participation and ownership	I don't know	Users of mental health services/ people with mental health conditions;Caregivers/family members of people with mental health conditions;Healthcare service providers, including personnel of allied professions;District/ regional directors of health services/ medical directors and in-charge(s) of health facilities;	Peer support /Self-Help Groups exist but they are minimally involved in community level mental healthcare service planning and implementation	I don't know	Healthcare service providers	Partially integrated	Community participation and ownership is highly inadequate and requires significant improvement		Psychiatric Nurse(s)/ Community Mental Health Worker(s);	Nurses alone	Personnel at this inadequate	I don't know
Male	28-37 years	Single	Secondary/ Technical	Unemployed	User of Mental health services	Northern Ghana (Bolgatanga/ Talensi/ Tamale/ Nanton)		Average	Low	I don't know	I don't know	I don't know		Yes	Yes	Minimal level of invovelment	No	There are no private health facilities in this area	Regular monitoring and evaluation take(s) place	Averagely integrated		Yes	Diagnosis & prescription;Medical review and medicine refill;Mental health education;Referrals;In-patient services ;	Averagely integrated	No		Referral to mental health specialist(s) ;Psychological therapies (counselling & group therapy);	I don't know	NGOs/CSOs/CBOs;Traditional/ faith-based healers;	Minimal link(s) exist	Average involvment	Accessible	There is a mental health unit where people are attended to	Average level of integration	Partially integrated		Low level of community participation and ownership	I don't know	Users of mental health services/ people with mental health conditions;Caregivers/family members of people with mental health conditions;Healthcare service providers, including personnel of allied professions;	Peer support /Self-Help Groups exist but they are minimally involved in community level mental healthcare service planning and implementation	Yes	Healthcare service providers	Partially integrated	Community participation and ownership is highly inadequate and requires significant improvement		Psychiatric Nurse(s)/ Community Mental Health Worker(s);	Nurses alone	Personnel at this inadequate	I don't know
Male	68 above years	Widowed	Tertiary	Unemployed	Caregiver of a person with a mental health condition	Northern Ghana (Bolgatanga/ Talensi/ Tamale/ Nanton)		I don't know	I don't know	I don't know	I don't know	No		No	No	No involvement at all	No	There are no private health facilities in this area	I don’t know if any monitoring and evlaution take(s) place	Averagely integrated		Yes	Medical review and medicine refill;	Poorly integrated	No		None of the above;	No	Traditional/ faith-based healers;NGOs/CSOs/CBOs;	No link exists	Low involvement	Not accessible	There are no medicines	No integration at all	Partially integrated		No community participation and ownership	I don't know	None of above;	Peer support /Self-Help Groups exist but they are minimally involved in community level mental healthcare service planning and implementation	No	Healthcare service providers	Partially integrated	Community participation and ownership is highly inadequate and requires significant improvement		Mental health support workers (e.g. community volunteers);	No personnel in place providing mental healthcare services	Personnel at this level are not there	I don't know
Female	58-67 years	Widowed	None	Self-employment	User of Mental health services	Northern Ghana (Bolgatanga/ Talensi/ Tamale/ Nanton)		Average	Average	Average	Average	Yes	I don't know	Yes	Yes	Minimal level of invovelment	No	There are no private health facilities in this area	I don’t know if any monitoring and evlaution take(s) place	Not integrated		I don't know	Diagnosis & prescription;Medical review and medicine refill;Mental health education;	Poorly integrated	No		Referral to mental health specialist(s) ;Psychological therapies (counselling & group therapy);	Yes	NGOs/CSOs/CBOs;	Minimal link(s) exist	Low involvement	Accessible	There is a mental health unit where people are attended to	Low level of integration	Partially integrated		Low level of community participation and ownership	I don't know	Users of mental health services/ people with mental health conditions;Caregivers/family members of people with mental health conditions;Healthcare service providers, including personnel of allied professions;District/ regional directors of health services/ medical directors and in-charge(s) of health facilities;	Peer support /Self-Help Groups exist but they are minimally involved in community level mental healthcare service planning and implementation	Yes	Healthcare service providers	Partially integrated	Community participation and ownership is highly inadequate and requires significant improvement		Psychiatric Nurse(s)/ Community Mental Health Worker(s);	Nurses alone	Personnel at this inadequate	I don't know
Female	68 above years	Widowed	None	Unemployed	Caregiver of a person with a mental health condition	Northern Ghana (Bolgatanga/ Talensi/ Tamale/ Nanton)		I don't know	I don't know	I don't know	I don't know	I don't know		Yes	No	No involvement at all	No	There are no private health facilities in this area	I don’t know if any monitoring and evlaution take(s) place	Not integrated		Yes	Medical review and medicine refill;	Poorly integrated	No		Referral to mental health specialist(s) ;	No	Traditional/ faith-based healers;	No link exists	Low involvement	Accessible	There is a mental health unit where people are attended to	Low level of integration	Partially integrated		Low level of community participation and ownership	I don't know	Healthcare service providers, including personnel of allied professions;District/ regional directors of health services/ medical directors and in-charge(s) of health facilities;	Peer support /Self-Help Groups exist but they are minimally involved in community level mental healthcare service planning and implementation	No	District/ regional directors of health services/ directors/in-charge(s) of health facilities	Partially integrated	Community participation and ownership is highly inadequate and requires significant improvement		Mental health support workers (e.g. community volunteers);	Nurses alone	Personnel at this inadequate	I don't know
Female	58-67 years	Widowed	None	Self-employment	User of Mental health services	Northern Ghana (Bolgatanga/ Talensi/ Tamale/ Nanton)		Low	Low	Low	Low	I don't know		Yes	Yes	Minimal level of invovelment	No	There are no private health facilities in this area	I don’t know if any monitoring and evlaution take(s) place	Averagely integrated		Yes	Diagnosis & prescription;Medical review and medicine refill;Mental health education;	Poorly integrated	No		Referral to mental health specialist(s) ;	No	NGOs/CSOs/CBOs;	No link exists	Low involvement	Accessible	There is a mental health unit where people are attended to	Low level of integration	Partially integrated		Low level of community participation and ownership	I don't know	Healthcare service providers, including personnel of allied professions;	Peer support /Self-Help Groups exist but they are minimally involved in community level mental healthcare service planning and implementation	I don't know	Healthcare service providers	Partially integrated	Community participation and ownership is highly inadequate and requires significant improvement		Psychiatric Nurse(s)/ Community Mental Health Worker(s);	Nurses alone	Personnel at this inadequate	I don't know
Male	28-37 years	Single	Tertiary	Self-employment	Caregiver of a person with a mental health condition	Northern Ghana (Bolgatanga/ Talensi/ Tamale/ Nanton)		Average	Low	I don't know	I don't know	No		No	No	Minimal level of invovelment	Yes	There are no private health facilities in this area	No monitoring and evaluation take place	Not integrated		Yes	Medical review and medicine refill;	Poorly integrated	Yes		None of the above;	No	NGOs/CSOs/CBOs;Traditional/ faith-based healers;	No link exists	No involvement	Accessible	There is no mental health unit that attends of people with mental health care needs	Low level of integration	Partially integrated		No community participation and ownership	No	District/ regional directors of health services/ medical directors and in-charge(s) of health facilities;	Peer support /Self-Help Groups exist but they are minimally involved in community level mental healthcare service planning and implementation	No	National health policy makers	Partially integrated	Community participation and ownership is highly inadequate and requires significant improvement		Mental health support workers (e.g. community volunteers);	No personnel in place providing mental healthcare services	Personnel at this inadequate	I don't know
Female	48-57 years	Widowed	None	Self-employment	Caregiver of a person with a mental health condition	Northern Ghana (Bolgatanga/ Talensi/ Tamale/ Nanton)		Average	Low	I don't know	I don't know	I don't know		Yes	Yes	Average level of involvement	No	There are no private health facilities in this area	I don’t know if any monitoring and evlaution take(s) place	Averagely integrated		No	Diagnosis & prescription;Mental health education;In-patient services ;Referrals;Medical review and medicine refill;	Averagely integrated	No		Referral to mental health specialist(s) ;	I don't know	Traditional/ faith-based healers;	Minimal link(s) exist	Average involvment	Accessible	There is a mental health unit where people are attended to	Average level of integration	Partially integrated		Low level of community participation and ownership	I don't know	Users of mental health services/ people with mental health conditions;Caregivers/family members of people with mental health conditions;Healthcare service providers, including personnel of allied professions;	Peer support /Self-Help Groups exist but they are minimally involved in community level mental healthcare service planning and implementation	Yes	Healthcare service providers	Partially integrated	Community participation and ownership is highly inadequate and requires significant improvement		Mental health support workers (e.g. community volunteers);Psychiatric Nurse(s)/ Community Mental Health Worker(s);	Nurses alone	Personnel at this inadequate	I don't know
Female	58-67 years	Widowed	None	Self-employment	User of Mental health services	Northern Ghana (Bolgatanga/ Talensi/ Tamale/ Nanton)		Low	Low	Low	Low	I don't know		Yes	Yes	Minimal level of invovelment	No	There are no private health facilities in this area	I don’t know if any monitoring and evlaution take(s) place	I don't know		I don't know	Diagnosis & prescription;Mental health education;Medical review and medicine refill;	Poorly integrated	No		Referral to mental health specialist(s) ;Back referral from mental health specialist for continuity of care;Psychological therapies (counselling & group therapy);	No	NGOs/CSOs/CBOs;	No link exists	Low involvement	Accessible	There is a mental health unit where people are attended to	Low level of integration	Partially integrated		Low level of community participation and ownership	I don't know	Healthcare service providers, including personnel of allied professions;District/ regional directors of health services/ medical directors and in-charge(s) of health facilities;	Peer support /Self-Help Groups exist but they are minimally involved in community level mental healthcare service planning and implementation	Yes	Healthcare service providers	Partially integrated	Community participation and ownership is highly inadequate and requires significant improvement		Psychiatric Nurse(s)/ Community Mental Health Worker(s);	Nurses alone	Personnel at this inadequate	I don't know
Female	48-57 years	Widowed	None	Self-employment	User of Mental health services	Northern Ghana (Bolgatanga/ Talensi/ Tamale/ Nanton)		Low	Low	Low	Low	I don't know		Yes	Yes	Minimal level of invovelment	No	There are no private health facilities in this area	I don’t know if any monitoring and evlaution take(s) place	Not integrated		No	Diagnosis & prescription;Mental health education;Medical review and medicine refill;	No integration takes place	No		Referral to mental health specialist(s) ;	Yes	NGOs/CSOs/CBOs;	No link exists	Low involvement	Accessible	There is a mental health unit where people are attended to	Low level of integration	Partially integrated		No community participation and ownership	I don't know	Healthcare service providers, including personnel of allied professions;District/ regional directors of health services/ medical directors and in-charge(s) of health facilities;	Peer support /Self-Help Groups exist but they are minimally involved in community level mental healthcare service planning and implementation	Yes	Healthcare service providers	Partially integrated	Community participation and ownership is highly inadequate and requires significant improvement		Psychiatric Nurse(s)/ Community Mental Health Worker(s);	Nurses alone	Personnel at this inadequate	I don't know
Female	18-27 years	Single	Tertiary	Empolyed	Community mental health service provider/ social worker	Southern Ghana (Ayawaso East sub-metro/ Ga West/ Accra)		High	High	High	Average	Yes	Yes	Yes	Yes	Average level of involvement	I don't know	I have not found out if there are private healthcare facilities delivering mental healthcare services	Regular monitoring and evaluation take(s) place	Fully integrated		Yes	Diagnosis & prescription;Medical review and medicine refill;Mental health education;Referrals;	Highly integrated	No		Referral to mental health specialist(s) ;Psychological therapies (counselling & group therapy);Back referral from mental health specialist for continuity of care;	Yes	Traditional/ faith-based healers;NGOs/CSOs/CBOs;	Minimal link(s) exist	High involvment	Accessible	There is a mental health unit where people are attended to	Average level of integration	Fully integrated		Average level of community participation and ownersip	I don't know	Users of mental health services/ people with mental health conditions;Caregivers/family members of people with mental health conditions;Healthcare service providers, including personnel of allied professions;District/ regional directors of health services/ medical directors and in-charge(s) of health facilities;	Peer support /Self-Help Groups exist but they are minimally involved in community level mental healthcare service planning and implementation	Yes	Healthcare service providers	Partially integrated	Community participation and ownership needs some improvement		Psychiatric Nurse(s)/ Community Mental Health Worker(s);Psychiatrist(s), Neurologist(s);	Psychiatrist(s), nurse(s), clinical psychologist(s) and social worker(s) & others	Personnel at this level are adequate	I don't know
Female	58-67 years	Married	None	Self-employment	User of Mental health services	Northern Ghana (Bolgatanga/ Talensi/ Tamale/ Nanton)		I don't know	I don't know	I don't know	I don't know	I don't know		Yes	Yes	No involvement at all	No	There are no private health facilities in this area	I don’t know if any monitoring and evlaution take(s) place	I don't know		Yes	Diagnosis & prescription;Medical review and medicine refill;Mental health education;Referrals;In-patient services ;	Averagely integrated	No		Psychological therapies (counselling & group therapy);	I don't know	Traditional/ faith-based healers;	Minimal link(s) exist	Average involvment	Accessible	There is a mental health unit where people are attended to	Average level of integration	Partially integrated		Low level of community participation and ownership	I don't know	Healthcare service providers, including personnel of allied professions;	Peer support /Self-Help Groups exist but they are minimally involved in community level mental healthcare service planning and implementation	Yes	Healthcare service providers	Partially integrated	Community participation and ownership is highly inadequate and requires significant improvement		Psychiatric Nurse(s)/ Community Mental Health Worker(s);	Nurses alone	Personnel at this inadequate	I don't know
Female	68 above years	Widowed	None	Self-employment	User of Mental health services	Northern Ghana (Bolgatanga/ Talensi/ Tamale/ Nanton)		Low	Low	Low	Low	I don't know		Yes	Yes	Minimal level of invovelment	No	There are no private health facilities in this area	I don’t know if any monitoring and evlaution take(s) place	Not integrated		I don't know	Diagnosis & prescription;Medical review and medicine refill;Mental health education;Referrals;	Poorly integrated	No		Referral to mental health specialist(s) ;	Yes	NGOs/CSOs/CBOs;	No link exists	Low involvement	Accessible	There is a mental health unit where people are attended to	Low level of integration	Partially integrated		Low level of community participation and ownership	I don't know	Healthcare service providers, including personnel of allied professions;District/ regional directors of health services/ medical directors and in-charge(s) of health facilities;	Peer support /Self-Help Groups exist but they are minimally involved in community level mental healthcare service planning and implementation	Yes	Healthcare service providers	Partially integrated	Community participation and ownership is highly inadequate and requires significant improvement		Psychiatric Nurse(s)/ Community Mental Health Worker(s);	Nurses alone	Personnel at this inadequate	I don't know
Female	48-57 years	Married	None	Self-employment	Caregiver of a person with a mental health condition	Northern Ghana (Bolgatanga/ Talensi/ Tamale/ Nanton)		Low	Low	Low	Low	I don't know		Yes	Yes	No involvement at all	No	There are no private health facilities in this area	I don’t know if any monitoring and evlaution take(s) place	Not integrated		I don't know	Diagnosis & prescription;Mental health education;Medical review and medicine refill;Referrals;	No integration takes place	No		Referral to mental health specialist(s) ;Back referral from mental health specialist for continuity of care;	Yes	NGOs/CSOs/CBOs;	No link exists	Low involvement	Accessible	There is a mental health unit where people are attended to	Low level of integration	Partially integrated		Low level of community participation and ownership	No	Healthcare service providers, including personnel of allied professions;District/ regional directors of health services/ medical directors and in-charge(s) of health facilities;	Peer support /Self-Help Groups exist but they are minimally involved in community level mental healthcare service planning and implementation	Yes	Healthcare service providers	Partially integrated	Community participation and ownership is highly inadequate and requires significant improvement		Psychiatric Nurse(s)/ Community Mental Health Worker(s);	Nurses alone	Personnel at this inadequate	I don't know
Female	18-27 years	Single	None	Unemployed	User of Mental health services	Northern Ghana (Bolgatanga/ Talensi/ Tamale/ Nanton)		I don't know	I don't know	I don't know	I don't know	I don't know		Yes	Yes	I don't know	No	There are no private health facilities in this area	I don’t know if any monitoring and evlaution take(s) place	I don't know		I don't know	Diagnosis & prescription;Medical review and medicine refill;	Averagely integrated	No		Psychological therapies (counselling & group therapy);	I don't know	Traditional/ faith-based healers;	Minimal link(s) exist	Average involvment	Accessible	There is a mental health unit where people are attended to	Average level of integration	Partially integrated		Low level of community participation and ownership	I don't know	Users of mental health services/ people with mental health conditions;Caregivers/family members of people with mental health conditions;Healthcare service providers, including personnel of allied professions;	Peer support /Self-Help Groups exist but they are minimally involved in community level mental healthcare service planning and implementation	Yes	Caregivers of people with mental health conditions	Not integrated	Community participation and ownership is highly inadequate and requires significant improvement		Psychiatric Nurse(s)/ Community Mental Health Worker(s);	Nurses alone	Personnel at this inadequate	I don't know
Female	58-67 years	Married	None	Self-employment	User of Mental health services	Northern Ghana (Bolgatanga/ Talensi/ Tamale/ Nanton)		Low	Low	Low	Low	I don't know		Yes	Yes	No involvement at all	No	There are no private health facilities in this area	I don’t know if any monitoring and evlaution take(s) place	Not integrated		I don't know	Diagnosis & prescription;Mental health education;Medical review and medicine refill;	Poorly integrated	No		Referral to mental health specialist(s) ;	I don't know	NGOs/CSOs/CBOs;	No link exists	No involvement	Accessible	There is a mental health unit where people are attended to	Low level of integration	Partially integrated		No community participation and ownership	No	Healthcare service providers, including personnel of allied professions;	Peer support /Self-Help Groups exist but they are minimally involved in community level mental healthcare service planning and implementation	Yes	Healthcare service providers	Partially integrated	Community participation and ownership is highly inadequate and requires significant improvement		Clinical Psychologist(s)/ Counsellor(s);Psychiatric Nurse(s)/ Community Mental Health Worker(s);	Nurses alone	Personnel at this inadequate	I don't know
Male	28-37 years	Single	Secondary/ Technical	Unemployed	User of Mental health services	Northern Ghana (Bolgatanga/ Talensi/ Tamale/ Nanton)		Low	Low	Low	Low	I don't know		Yes	Yes	Minimal level of invovelment	No	There are no private health facilities in this area	I don’t know if any monitoring and evlaution take(s) place	I don't know		I don't know	Diagnosis & prescription;Medical review and medicine refill;Mental health education;	Poorly integrated	No		Referral to mental health specialist(s) ;	I don't know	NGOs/CSOs/CBOs;	No link exists	Low involvement	Accessible	There is a mental health unit where people are attended to	Low level of integration	Partially integrated		Low level of community participation and ownership	I don't know	Healthcare service providers, including personnel of allied professions;District/ regional directors of health services/ medical directors and in-charge(s) of health facilities;	Peer support /Self-Help Groups exist but they are minimally involved in community level mental healthcare service planning and implementation	I don't know	Healthcare service providers	Partially integrated	Community participation and ownership is highly inadequate and requires significant improvement		Psychiatric Nurse(s)/ Community Mental Health Worker(s);	Nurses alone	Personnel at this inadequate	I don't know
Female	48-57 years	Widowed	None	Self-employment	User of Mental health services	Northern Ghana (Bolgatanga/ Talensi/ Tamale/ Nanton)		Average	Average	Low	Low	I don't know		Yes	Yes	Average level of involvement	No	There are no private health facilities in this area	Irregular monitoring and evaluation take place	Averagely integrated		Yes	Diagnosis & prescription;Medical review and medicine refill;Referrals;Mental health education;In-patient services ;	Averagely integrated	No		Psychological therapies (counselling & group therapy);	I don't know	Traditional/ faith-based healers;	Minimal link(s) exist	Low involvement	Accessible	There is a mental health unit where people are attended to	Average level of integration	Partially integrated		Low level of community participation and ownership	I don't know	Users of mental health services/ people with mental health conditions;Caregivers/family members of people with mental health conditions;Healthcare service providers, including personnel of allied professions;	Peer support /Self-Help Groups exist but they are minimally involved in community level mental healthcare service planning and implementation	Yes	Healthcare service providers	Not integrated	Community participation and ownership is highly inadequate and requires significant improvement		Psychiatric Nurse(s)/ Community Mental Health Worker(s);	Nurses alone	Personnel at this inadequate	I don't know
Female	28-37 years	Married	Tertiary	Empolyed	Community mental health service provider/ social worker	Southern Ghana (Ayawaso East sub-metro/ Ga West/ Accra)	Not effective	Low	Low	Low	Low	Yes	Yes	Yes	No	Average level of involvement	I don't know	I have not found out if there are private healthcare facilities delivering mental healthcare services	Irregular monitoring and evaluation take place	Averagely integrated	Diagnosis, review and refill of medication, health education, home visit	Yes	Diagnosis & prescription;Medical review and medicine refill;Mental health education;Referrals;In-patient services ;	Averagely integrated	No		Psychological therapies (counselling & group therapy);Mental health rehabilitation (alcohol/ drug detoxification);	Yes	NGOs/CSOs/CBOs;Private hospitals/clinics;	Minimal link(s) exist	Average involvment	Accessible	There is a mental health unit where people are attended to	Low level of integration	Partially integrated		High level of community participation and ownership	I don't know	District/ regional directors of health services/ medical directors and in-charge(s) of health facilities;	Peer support /Self-Help Groups exist but they are minimally involved in community level mental healthcare service planning and implementation	Yes	NGOs/CSOs/CBOs	Partially integrated	Community participation and ownership is highly inadequate and requires significant improvement	Six	Psychiatric Nurse(s)/ Community Mental Health Worker(s);	Nurses alone	Personnel at this inadequate	I don't know
Female	38-47 years	Widowed	None	Self-employment	User of Mental health services	Northern Ghana (Bolgatanga/ Talensi/ Tamale/ Nanton)		Low	Low	Low	Low	I don't know		Yes	Yes	Minimal level of invovelment	No	There are no private health facilities in this area	No monitoring and evaluation take place	Not integrated		I don't know	Diagnosis & prescription;Mental health education;Medical review and medicine refill;	No integration takes place	No		Referral to mental health specialist(s) ;	No	NGOs/CSOs/CBOs;	No link exists	Low involvement	Accessible	There is a mental health unit where people are attended to	No integration at all	Partially integrated		No community participation and ownership	I don't know	Healthcare service providers, including personnel of allied professions;	Peer support /Self-Help Groups exist but they are minimally involved in community level mental healthcare service planning and implementation	No	Healthcare service providers	Partially integrated	Community participation and ownership is highly inadequate and requires significant improvement		Psychiatric Nurse(s)/ Community Mental Health Worker(s);	Nurses alone	Personnel at this inadequate	I don't know
Female	38-47 years	Married	Tertiary	Empolyed	Community mental health service provider/ social worker	Southern Ghana (Ayawaso East sub-metro/ Ga West/ Accra)		Average	Average	Average	Average	Yes	Yes	Yes	No	Average level of involvement	No	There are no private health facilities in this area	Irregular monitoring and evaluation take place	Averagely integrated		Yes	Diagnosis & prescription;Medical review and medicine refill;Mental health education;Referrals;In-patient services ;	Averagely integrated	No		Referral to mental health specialist(s) ;Back referral from mental health specialist for continuity of care;	Yes	Traditional/ faith-based healers;NGOs/CSOs/CBOs;	Minimal link(s) exist	Average involvment	Accessible	There is a mental health unit where people are attended to	Average level of integration	Partially integrated		High level of community participation and ownership	Yes	District/ regional directors of health services/ medical directors and in-charge(s) of health facilities;Caregivers/family members of people with mental health conditions;Users of mental health services/ people with mental health conditions;Healthcare service providers, including personnel of allied professions;All of the above;	Peer support /Self-Help Groups exist but they are minimally involved in community level mental healthcare service planning and implementation	No	Caregivers of people with mental health conditions	Partially integrated	Community participation and ownership is highly inadequate and requires significant improvement		Psychiatric Nurse(s)/ Community Mental Health Worker(s);	Nurses alone	Personnel at this inadequate	Yes
Female	28-37 years	Married	Tertiary	Empolyed	Community mental health service provider/ social worker	Southern Ghana (Ayawaso East sub-metro/ Ga West/ Accra)	Integration done	High	Average	Low	Low	Yes	Yes	Yes	Yes	Average level of involvement	No	Private heath facilities have little or no interest in mental health	Regular monitoring and evaluation take(s) place	Averagely integrated	Done	Yes	Medical review and medicine refill;Mental health education;Referrals;Diagnosis & prescription;	Averagely integrated	I don't know		Psychological therapies (counselling & group therapy);Back referral from mental health specialist for continuity of care;Referral to mental health specialist(s) ;	Yes	Traditional/ faith-based healers;	Minimal link(s) exist	Average involvment	Accessible	There is a mental health unit where people are attended to	Average level of integration	Partially integrated		Average level of community participation and ownersip	Yes	Users of mental health services/ people with mental health conditions;Caregivers/family members of people with mental health conditions;Healthcare service providers, including personnel of allied professions;District/ regional directors of health services/ medical directors and in-charge(s) of health facilities;All of the above;	Peer support /Self-Help Groups exist and are extensively involved in community level mental healthcare service planning and implementation	Yes	Healthcare service providers	Partially integrated	Community participation and ownership needs some improvement	Done	Clinical Psychologist(s)/ Counsellor(s);Psychiatric Nurse(s)/ Community Mental Health Worker(s);	Psychiatrist(s), nurse(s), clinical psychologist(s) and social worker(s) & others	Personnel at this level are adequate	I don't know
Female	28-37 years	Single	Tertiary	Empolyed	Community mental health service provider/ social worker	Southern Ghana (Ayawaso East sub-metro/ Ga West/ Accra)		Average	Average	Low	Low	Yes	I don't know	Yes	Yes	Average level of involvement	No	Private heath facilities have little or no interest in mental health	Irregular monitoring and evaluation take place	Averagely integrated		No	Diagnosis & prescription;Mental health education;Referrals;Medical review and medicine refill;	Averagely integrated	No		Back referral from mental health specialist for continuity of care;Referral to mental health specialist(s) ;	Yes	NGOs/CSOs/CBOs;Traditional/ faith-based healers;	Minimal link(s) exist	Average involvment	Accessible	There is a mental health unit where people are attended to	Low level of integration	Partially integrated		Average level of community participation and ownersip	Yes	District/ regional directors of health services/ medical directors and in-charge(s) of health facilities;Caregivers/family members of people with mental health conditions;Healthcare service providers, including personnel of allied professions;	Peer support /Self-Help Groups exist but they are minimally involved in community level mental healthcare service planning and implementation	Yes	NGOs/CSOs/CBOs	Partially integrated	Community participation and ownership needs some improvement		Psychiatric Nurse(s)/ Community Mental Health Worker(s);Mental Health Social Worker(s)/ Occupational Therapist(s);Mental health support workers (e.g. community volunteers);	Psychiatrist(s), nurse(s), clinical psychologist(s) and social worker(s) & others	Personnel at this level are adequate	Yes
Female	38-47 years	Married	Tertiary	Empolyed	Community mental health service provider/ social worker	Southern Ghana (Ayawaso East sub-metro/ Ga West/ Accra)		High	Low	Average	Low	No		Yes	Yes	Minimal level of invovelment	No	Private heath facilities have little or no interest in mental health	Irregular monitoring and evaluation take place	Averagely integrated		Yes	Diagnosis & prescription;Medical review and medicine refill;Mental health education;Referrals;In-patient services ;	Averagely integrated	No		Psychological therapies (counselling & group therapy);	Yes	NGOs/CSOs/CBOs;Traditional/ faith-based healers;	Extensive link(s) exist	High involvment	Accessible	There is a mental health unit where people are attended to	Average level of integration	Fully integrated		Low level of community participation and ownership	No	Healthcare service providers, including personnel of allied professions;Caregivers/family members of people with mental health conditions;Users of mental health services/ people with mental health conditions;	Peer support /Self-Help Groups exist and are extensively involved in community level mental healthcare service planning and implementation	No	NGOs/CSOs/CBOs	Not integrated	Community participation and ownership is highly inadequate and requires significant improvement		Clinical Psychologist(s)/ Counsellor(s);Psychiatric Nurse(s)/ Community Mental Health Worker(s);	Nurses alone	Personnel at this level are adequate	No
Female	28-37 years	Single	Tertiary	Empolyed	Community mental health service provider/ social worker	Southern Ghana (Ayawaso East sub-metro/ Ga West/ Accra)		Average	Average	Average	Low	Yes	I don't know	Yes	No	Minimal level of invovelment	No	There are no private health facilities in this area	No monitoring and evaluation take place	Not integrated		No	Diagnosis & prescription;Medical review and medicine refill;Mental health education;Referrals;In-patient services ;	Poorly integrated	No		Psychological therapies (counselling & group therapy);Referral to mental health specialist(s) ;Back referral from mental health specialist for continuity of care;	Yes	NGOs/CSOs/CBOs;Traditional/ faith-based healers;	Minimal link(s) exist	Low involvement	Accessible	I don’t know	Low level of integration	Not integrated		No community participation and ownership	Yes	Users of mental health services/ people with mental health conditions;Caregivers/family members of people with mental health conditions;Healthcare service providers, including personnel of allied professions;District/ regional directors of health services/ medical directors and in-charge(s) of health facilities;	Peer support /Self-Help Groups exist but they are minimally involved in community level mental healthcare service planning and implementation	No	NGOs/CSOs/CBOs	Not integrated	Community participation and ownership is highly inadequate and requires significant improvement		Clinical Psychologist(s)/ Counsellor(s);Psychiatric Nurse(s)/ Community Mental Health Worker(s);Mental Health Social Worker(s)/ Occupational Therapist(s);	Nurses alone	Personnel at this level are not there	Yes
Male	38-47 years	Married	Tertiary	Empolyed	Mental health/ human rights advocate	Northern Ghana (Bolgatanga/ Talensi/ Tamale/ Nanton)	Low	Average	Low	Average	Low	Yes	No	No	No	No involvement at all	Yes	Private heath facilities have little or no interest in mental health	No monitoring and evaluation take place	Not integrated	Low	No	Referrals;	No integration takes place	No		All of the above;	Yes	All of the above;	Minimal link(s) exist	High involvment	Accessible	There is a mental health unit where people are attended to	Low level of integration	Not integrated		Low level of community participation and ownership	Yes	All of the above;	Peer support /Self-Help Groups exist but they are minimally involved in community level mental healthcare service planning and implementation	Yes	NGOs/CSOs/CBOs	Partially integrated	Community participation and ownership is highly inadequate and requires significant improvement	4	Psychiatric Nurse(s)/ Community Mental Health Worker(s);Mental Health Social Worker(s)/ Occupational Therapist(s);Mental health support workers (e.g. community volunteers);	Nurses alone	Personnel at this inadequate	Yes
Female	28-37 years	Married	Tertiary	Empolyed	User of Mental health services	Southern Ghana (Ayawaso East sub-metro/ Ga West/ Accra)		Average	Average	Average	Average	Yes	Yes	I don't know	Yes	Average level of involvement	No	Private heath facilities have little or no interest in mental health	Regular monitoring and evaluation take(s) place	Averagely integrated	3	Yes	Diagnosis & prescription;	Averagely integrated	No		All of the above;	Yes	All of the above;	Minimal link(s) exist	Average involvment	Accessible	There is a mental health unit where people are attended to	Average level of integration	Partially integrated		Average level of community participation and ownersip	Yes	Users of mental health services/ people with mental health conditions;	Peer support /Self-Help Groups exist but they are minimally involved in community level mental healthcare service planning and implementation	Yes	NGOs/CSOs/CBOs	Partially integrated	Community participation and ownership needs some improvement		Mental Health Social Worker(s)/ Occupational Therapist(s);	Psychiatrist(s), nurse(s), clinical psychologist(s) and social worker(s) & others	Personnel at this level are adequate	Yes
Female	28-37 years	Married	Tertiary	Empolyed	Community mental health service provider/ social worker	Southern Ghana (Ayawaso East sub-metro/ Ga West/ Accra)		Average	Average	Average	Average	Yes	Yes	Yes	Yes	Average level of involvement	No	Private heath facilities have little or no interest in mental health	Regular monitoring and evaluation take(s) place	Averagely integrated		Yes	Diagnosis & prescription;Mental health education;Referrals;Medical review and medicine refill;In-patient services ;	Averagely integrated	Yes	1-5 beds	All of the above;	Yes	NGOs/CSOs/CBOs;Traditional/ faith-based healers;	Extensive link(s) exist	Average involvment	Accessible	There is a mental health unit where people are attended to	Average level of integration	Partially integrated		High level of community participation and ownership	I don't know	All of the above;	Peer support /Self-Help Groups exist but they are minimally involved in community level mental healthcare service planning and implementation	Yes	Healthcare service providers	Partially integrated	Community participation and ownership needs some improvement		Psychiatric Nurse(s)/ Community Mental Health Worker(s);	Psychiatrist(s), nurse(s), clinical psychologist(s) and social worker(s) & others	Personnel at this level are adequate	Yes
Female	28-37 years	Married	Tertiary	Empolyed	Community mental health service provider/ social worker	Southern Ghana (Ayawaso East sub-metro/ Ga West/ Accra)		Average	Average	Low	Low	Yes	I don't know	Yes	No	Minimal level of invovelment	No	Private heath facilities have little or no interest in mental health	No monitoring and evaluation take place	Not integrated		Yes	Mental health education;	No integration takes place	No		All of the above;	Yes	NGOs/CSOs/CBOs;	Minimal link(s) exist	Low involvement	I don't know	I don’t know	Low level of integration	Partially integrated		Low level of community participation and ownership	No	All of the above;	Peer support /Self-Help Groups exist but they are minimally involved in community level mental healthcare service planning and implementation	I don't know	Users of mental health services	Partially integrated	Community participation and ownership needs some improvement		Mental health support workers (e.g. community volunteers);	Nurses alone	Personnel at this level are not there	Yes
Female	48-57 years	Married	None	Self-employment	Caregiver of a person with a mental health condition	Northern Ghana (Bolgatanga/ Talensi/ Tamale/ Nanton)		I don't know	Low	I don't know	I don't know	No		No	No	No involvement at all	No	There are no private health facilities in this area	I don’t know if any monitoring and evlaution take(s) place	I don't know		No	Medical review and medicine refill;	Poorly integrated	No		Psychological therapies (counselling & group therapy);	No	Traditional/ faith-based healers;NGOs/CSOs/CBOs;	No link exists	No involvement	Not accessible	There are no medicines	Low level of integration	Partially integrated		Low level of community participation and ownership	I don't know	District/ regional directors of health services/ medical directors and in-charge(s) of health facilities;Healthcare service providers, including personnel of allied professions;	Peer support /Self-Help Groups exist but they are minimally involved in community level mental healthcare service planning and implementation	No	Healthcare service providers	Partially integrated	Community participation and ownership is highly inadequate and requires significant improvement		Mental health support workers (e.g. community volunteers);	Nurses alone	Personnel at this inadequate	I don't know
Male	48-57 years	Married	None	Self-employment	Caregiver of a person with a mental health condition	Northern Ghana (Bolgatanga/ Talensi/ Tamale/ Nanton)		I don't know	I don't know	I don't know	I don't know	No		No	No	No involvement at all	No	There are no private health facilities in this area	I don’t know if any monitoring and evlaution take(s) place	I don't know		Yes	Medical review and medicine refill;	Poorly integrated	No		Referral to mental health specialist(s) ;	No	NGOs/CSOs/CBOs;Traditional/ faith-based healers;	No link exists	Low involvement	Not accessible	There are no medicines	Low level of integration	Partially integrated		Low level of community participation and ownership	I don't know	None of above;	Peer support /Self-Help Groups exist but they are minimally involved in community level mental healthcare service planning and implementation	Yes	Healthcare service providers	Partially integrated	Community participation and ownership is highly inadequate and requires significant improvement		Mental health support workers (e.g. community volunteers);	Nurses alone	Personnel at this inadequate	No
Female	58-67 years	Married	None	Self-employment	Caregiver of a person with a mental health condition	Northern Ghana (Bolgatanga/ Talensi/ Tamale/ Nanton)		I don't know	I don't know	I don't know	I don't know	I don't know		No	No	Minimal level of invovelment	No	There are no private health facilities in this area	I don’t know if any monitoring and evlaution take(s) place	Not integrated		Yes	Medical review and medicine refill;Mental health education;	Poorly integrated	Yes		Referral to mental health specialist(s) ;	No	NGOs/CSOs/CBOs;Traditional/ faith-based healers;	No link exists	Low involvement	Not accessible	There is no mental health unit that attends of people with mental health care needs	Low level of integration	Partially integrated		Low level of community participation and ownership	Yes	District/ regional directors of health services/ medical directors and in-charge(s) of health facilities;Healthcare service providers, including personnel of allied professions;	Peer support /Self-Help Groups exist but they are minimally involved in community level mental healthcare service planning and implementation	Yes	Healthcare service providers	Partially integrated	Community participation and ownership is highly inadequate and requires significant improvement		Mental health support workers (e.g. community volunteers);	Nurses alone	Personnel at this inadequate	Yes
Female	38-47 years	Married	None	Unemployed	Caregiver of a person with a mental health condition	Northern Ghana (Bolgatanga/ Talensi/ Tamale/ Nanton)		I don't know	I don't know	I don't know	I don't know	No		Yes	No	Minimal level of invovelment	No	There are no private health facilities in this area	I don’t know if any monitoring and evlaution take(s) place	I don't know		Yes	Medical review and medicine refill;	Poorly integrated	No		None of the above;	No	NGOs/CSOs/CBOs;Traditional/ faith-based healers;	No link exists	Low involvement	Not accessible	There are no medicines	Low level of integration	Partially integrated		No community participation and ownership	I don't know	District/ regional directors of health services/ medical directors and in-charge(s) of health facilities;	Peer support /Self-Help Groups exist but they are minimally involved in community level mental healthcare service planning and implementation	No	District/ regional directors of health services/ directors/in-charge(s) of health facilities	Partially integrated	Community participation and ownership is highly inadequate and requires significant improvement		Mental health support workers (e.g. community volunteers);	Nurses alone	Personnel at this inadequate	I don't know
Male	18-27 years	Single	Basic (up to Junior Hih School)	Student	User of Mental health services	Northern Ghana (Bolgatanga/ Talensi/ Tamale/ Nanton)		I don't know	I don't know	I don't know	I don't know	No		Yes	No	Minimal level of invovelment	No	There are no private health facilities in this area	I don’t know if any monitoring and evlaution take(s) place	I don't know		Yes	Medical review and medicine refill;	Poorly integrated	No		Referral to mental health specialist(s) ;	No	NGOs/CSOs/CBOs;Traditional/ faith-based healers;	No link exists	Low involvement	Accessible	There is a mental health unit where people are attended to	Low level of integration	Partially integrated		Low level of community participation and ownership	Yes	Users of mental health services/ people with mental health conditions;	Peer support /Self-Help Groups exist but they are minimally involved in community level mental healthcare service planning and implementation	Yes	Healthcare service providers	Partially integrated	Community participation and ownership is highly inadequate and requires significant improvement		Mental health support workers (e.g. community volunteers);	Nurses alone	Personnel at this level are adequate	I don't know
Female	28-37 years	Single	Tertiary	Empolyed	Community mental health service provider/ social worker	Northern Ghana (Bolgatanga/ Talensi/ Tamale/ Nanton)		Low	Low	Low	Low	No		No	No	Minimal level of invovelment	No	There are no private health facilities in this area	I don’t know if any monitoring and evlaution take(s) place	Averagely integrated		Yes	Mental health education;	Poorly integrated	No		Referral to mental health specialist(s) ;	No	Traditional/ faith-based healers;	No link exists	Low involvement	Not accessible	There are no mental personnel providing the services	No integration at all	Partially integrated		No community participation and ownership	No	District/ regional directors of health services/ medical directors and in-charge(s) of health facilities;Healthcare service providers, including personnel of allied professions;	Peer support /Self-Help Groups exist but they are minimally involved in community level mental healthcare service planning and implementation	Yes	District/ regional directors of health services/ directors/in-charge(s) of health facilities	Partially integrated	Community participation and ownership is highly inadequate and requires significant improvement		Mental health support workers (e.g. community volunteers);	Nurses alone	Personnel at this inadequate	No
Female	28-37 years	Married	Tertiary	Empolyed	Community mental health service provider/ social worker	Northern Ghana (Bolgatanga/ Talensi/ Tamale/ Nanton)		Low	I don't know	Low	Low	No		Yes	No	Minimal level of invovelment	No	There are no private health facilities in this area	I don’t know if any monitoring and evlaution take(s) place	Averagely integrated		No	Mental health education;Medical review and medicine refill;	Poorly integrated	No		None of the above;	No	NGOs/CSOs/CBOs;Traditional/ faith-based healers;	No link exists	Low involvement	Not accessible	There are no mental personnel providing the services	Low level of integration	Not integrated		No community participation and ownership	No	Healthcare service providers, including personnel of allied professions;	Peer support /Self-Help Groups exist but they are minimally involved in community level mental healthcare service planning and implementation	No	District/ regional directors of health services/ directors/in-charge(s) of health facilities	Partially integrated	Community participation and ownership is highly inadequate and requires significant improvement		No personnel are in place ;	No personnel in place providing mental healthcare services	Personnel at this inadequate	I don't know
Male	28-37 years	Married	Tertiary	Empolyed	Community mental health service provider/ social worker	Northern Ghana (Bolgatanga/ Talensi/ Tamale/ Nanton)		High	Low	Low	Low	I don't know		Yes	Yes	Minimal level of invovelment	No	There are no private health facilities in this area	I don’t know if any monitoring and evlaution take(s) place	Averagely integrated		Yes	Diagnosis & prescription;Referrals;Mental health education;Medical review and medicine refill;	Averagely integrated	No		Psychological therapies (counselling & group therapy);Mental health rehabilitation (alcohol/ drug detoxification);Referral to mental health specialist(s) ;	Yes	NGOs/CSOs/CBOs;Traditional/ faith-based healers;	Minimal link(s) exist	High involvment	Accessible	There are mental personnel providing the services	Low level of integration	Partially integrated		Low level of community participation and ownership	Yes	All of the above;	Peer support /Self-Help Groups exist and are extensively involved in community level mental healthcare service planning and implementation	Yes	NGOs/CSOs/CBOs	Partially integrated	Community participation and ownership is highly inadequate and requires significant improvement		Psychiatric Nurse(s)/ Community Mental Health Worker(s);Mental Health Social Worker(s)/ Occupational Therapist(s);Mental health support workers (e.g. community volunteers);	Nurses alone	Personnel at this level are not there	I don't know
Female	18-27 years	Single	Tertiary	Unemployed	Caregiver of a person with a mental health condition	Southern Ghana (Ayawaso East sub-metro/ Ga West/ Accra)		Average	Average	Average	Average	Yes	Yes	Yes	Yes	Average level of involvement	No	There are no private health facilities in this area	Irregular monitoring and evaluation take place	Averagely integrated		Yes	Mental health education;	Averagely integrated	No		Back referral from mental health specialist for continuity of care;	Yes	NGOs/CSOs/CBOs;	No link exists	Average involvment	Accessible	There is a mental health unit where people are attended to	Average level of integration	Partially integrated		Average level of community participation and ownersip	Yes	District/ regional directors of health services/ medical directors and in-charge(s) of health facilities;	Peer support /Self-Help Groups exist but they are minimally involved in community level mental healthcare service planning and implementation	Yes	District/ regional directors of health services/ directors/in-charge(s) of health facilities	Partially integrated	Community participation and ownership is highly inadequate and requires significant improvement		Psychiatric Nurse(s)/ Community Mental Health Worker(s);	Psychiatrist(s) and nurse(s)	Personnel at this inadequate	Yes
Female	28-37 years	Married	Tertiary	Empolyed	Community mental health service provider/ social worker	Southern Ghana (Ayawaso East sub-metro/ Ga West/ Accra)		High	Low	Average	Low	Yes	Yes	Yes	Yes	Average level of involvement	No	There are no private health facilities in this area	Regular monitoring and evaluation take(s) place	Not integrated		Yes	Referrals;Mental health education;Medical review and medicine refill;Diagnosis & prescription;	Averagely integrated	No		Referral to mental health specialist(s) ;Psychological therapies (counselling & group therapy);Mental health rehabilitation (alcohol/ drug detoxification);	No	NGOs/CSOs/CBOs;Traditional/ faith-based healers;Private hospitals/clinics;	Minimal link(s) exist	Average involvment	Accessible	There are mental personnel providing the services	Average level of integration	Partially integrated		Average level of community participation and ownersip	Yes	Users of mental health services/ people with mental health conditions;Caregivers/family members of people with mental health conditions;Healthcare service providers, including personnel of allied professions;District/ regional directors of health services/ medical directors and in-charge(s) of health facilities;	Peer support /Self-Help Groups exist but they are minimally involved in community level mental healthcare service planning and implementation	Yes	Healthcare service providers	Partially integrated	Community participation and ownership is highly inadequate and requires significant improvement		Psychiatric Nurse(s)/ Community Mental Health Worker(s);	Psychiatrist(s) and nurse(s)	Personnel at this level are adequate	No
Female	38-47 years	Married	None	Self-employment	User of Mental health services	Northern Ghana (Bolgatanga/ Talensi/ Tamale/ Nanton)		Low	Low	Low	I don't know	I don't know		Yes	Yes	Minimal level of invovelment	No	There are no private health facilities in this area	I don’t know if any monitoring and evlaution take(s) place	I don't know		I don't know	Diagnosis & prescription;Mental health education;Medical review and medicine refill;	Poorly integrated	No		Referral to mental health specialist(s) ;	I don't know	NGOs/CSOs/CBOs;	No link exists	Low involvement	Accessible	There is a mental health unit where people are attended to	Low level of integration	Partially integrated		Low level of community participation and ownership	I don't know	Healthcare service providers, including personnel of allied professions;District/ regional directors of health services/ medical directors and in-charge(s) of health facilities;	Peer support /Self-Help Groups exist but they are minimally involved in community level mental healthcare service planning and implementation	I don't know	Healthcare service providers	Partially integrated	Community participation and ownership is highly inadequate and requires significant improvement		Psychiatric Nurse(s)/ Community Mental Health Worker(s);	Nurses alone	Personnel at this inadequate	I don't know
Female	48-57 years	Widowed	None	Self-employment	Caregiver of a person with a mental health condition	Northern Ghana (Bolgatanga/ Talensi/ Tamale/ Nanton)		Average	Low	Low	Low	I don't know		Yes	Yes	No involvement at all	No	There are no private health facilities in this area	I don’t know if any monitoring and evlaution take(s) place	Averagely integrated		Yes	Diagnosis & prescription;Medical review and medicine refill;Mental health education;Referrals;	Averagely integrated	No		Referral to mental health specialist(s) ;Psychological therapies (counselling & group therapy);	I don't know	None of the above;	No link exists	No involvement	Accessible	There are mental personnel providing the services	Low level of integration	Partially integrated		No community participation and ownership	I don't know	None of above;	Peer support /Self-Help Groups exist but they are minimally involved in community level mental healthcare service planning and implementation	Yes	Healthcare service providers	Partially integrated	Community participation and ownership is highly inadequate and requires significant improvement		Psychiatric Nurse(s)/ Community Mental Health Worker(s);Mental health support workers (e.g. community volunteers);	Nurses alone	Personnel at this inadequate	I don't know
Female	28-37 years	Single	Basic (up to Junior Hih School)	Unemployed	User of Mental health services	Northern Ghana (Bolgatanga/ Talensi/ Tamale/ Nanton)		Low	Low	Low	I don't know	I don't know		Yes	Yes	Minimal level of invovelment	No	There are no private health facilities in this area	I don’t know if any monitoring and evlaution take(s) place	I don't know		I don't know	Diagnosis & prescription;Mental health education;	Poorly integrated	No		Referral to mental health specialist(s) ;	No	NGOs/CSOs/CBOs;	No link exists	Low involvement	Accessible	There is a mental health unit where people are attended to	Low level of integration	Partially integrated		Low level of community participation and ownership	I don't know	Healthcare service providers, including personnel of allied professions;District/ regional directors of health services/ medical directors and in-charge(s) of health facilities;	Peer support /Self-Help Groups exist but they are minimally involved in community level mental healthcare service planning and implementation	I don't know	Healthcare service providers	Partially integrated	Community participation and ownership is highly inadequate and requires significant improvement		Psychiatric Nurse(s)/ Community Mental Health Worker(s);	Nurses alone	Personnel at this inadequate	I don't know
Female	38-47 years	Married	None	Self-employment	User of Mental health services	Northern Ghana (Bolgatanga/ Talensi/ Tamale/ Nanton)		Average	Average	Average	Low	I don't know		Yes	Yes	Minimal level of invovelment	No	There are no private health facilities in this area	I don’t know if any monitoring and evlaution take(s) place	I don't know		I don't know	Diagnosis & prescription;Mental health education;Medical review and medicine refill;	Poorly integrated	No		Referral to mental health specialist(s) ;	Yes	NGOs/CSOs/CBOs;	No link exists	Low involvement	Accessible	There is a mental health unit where people are attended to	Low level of integration	Partially integrated		Low level of community participation and ownership	I don't know	Healthcare service providers, including personnel of allied professions;District/ regional directors of health services/ medical directors and in-charge(s) of health facilities;	Peer support /Self-Help Groups exist but they are minimally involved in community level mental healthcare service planning and implementation	I don't know	Healthcare service providers	Partially integrated	Community participation and ownership is highly inadequate and requires significant improvement		Psychiatric Nurse(s)/ Community Mental Health Worker(s);	Nurses alone	Personnel at this inadequate	I don't know
Female	58-67 years	Widowed	None	Unemployed	User of Mental health services	Northern Ghana (Bolgatanga/ Talensi/ Tamale/ Nanton)		I don't know	I don't know	I don't know	I don't know	I don't know		Yes	Yes	No involvement at all	No	There are no private health facilities in this area	I don’t know if any monitoring and evlaution take(s) place	I don't know		I don't know	Mental health education;Medical review and medicine refill;Diagnosis & prescription;Referrals;	Poorly integrated	No		Psychological therapies (counselling & group therapy);	I don't know	None of the above;	No link exists	Low involvement	Accessible	There are mental personnel providing the services	Low level of integration	Partially integrated		No community participation and ownership	I don't know	Users of mental health services/ people with mental health conditions;Caregivers/family members of people with mental health conditions;	Peer support /Self-Help Groups exist but they are minimally involved in community level mental healthcare service planning and implementation	Yes	Healthcare service providers	Partially integrated	Community participation and ownership is highly inadequate and requires significant improvement		Psychiatric Nurse(s)/ Community Mental Health Worker(s);Mental health support workers (e.g. community volunteers);	Nurses alone	Personnel at this level are not there	I don't know
Female	38-47 years	Widowed	None	Self-employment	User of Mental health services	Northern Ghana (Bolgatanga/ Talensi/ Tamale/ Nanton)		High	Low	Low	Low	I don't know		Yes	Yes	Minimal level of invovelment	No	There are no private health facilities in this area	I don’t know if any monitoring and evlaution take(s) place	I don't know		I don't know	Diagnosis & prescription;Medical review and medicine refill;Mental health education;	Poorly integrated	No		Referral to mental health specialist(s) ;	Yes	NGOs/CSOs/CBOs;	No link exists	Low involvement	Accessible	There is a mental health unit where people are attended to	Low level of integration	Partially integrated		Low level of community participation and ownership	I don't know	Healthcare service providers, including personnel of allied professions;District/ regional directors of health services/ medical directors and in-charge(s) of health facilities;	Peer support /Self-Help Groups exist but they are minimally involved in community level mental healthcare service planning and implementation	No	Healthcare service providers	Not integrated	Community participation and ownership is highly inadequate and requires significant improvement		Psychiatric Nurse(s)/ Community Mental Health Worker(s);	Nurses alone	Personnel at this inadequate	I don't know
Female	58-67 years	Widowed	None	Self-employment	Caregiver of a person with a mental health condition	Northern Ghana (Bolgatanga/ Talensi/ Tamale/ Nanton)		Low	Low	Low	Low	I don't know		Yes	Yes	No involvement at all	No	There are no private health facilities in this area	I don’t know if any monitoring and evlaution take(s) place	I don't know		I don't know	Medical review and medicine refill;Mental health education;Referrals;	Averagely integrated	No		Psychological therapies (counselling & group therapy);Referral to mental health specialist(s) ;	I don't know	None of the above;	No link exists	Low involvement	Accessible	There are mental personnel providing the services	Low level of integration	Partially integrated		No community participation and ownership	I don't know	Healthcare service providers, including personnel of allied professions;	Peer support /Self-Help Groups exist but they are minimally involved in community level mental healthcare service planning and implementation	Yes	Healthcare service providers	Not integrated	Community participation and ownership is highly inadequate and requires significant improvement		Psychiatric Nurse(s)/ Community Mental Health Worker(s);	Nurses alone	Personnel at this level are not there	I don't know
Female	48-57 years	Widowed	Basic (up to Junior Hih School)	Self-employment	Caregiver of a person with a mental health condition	Northern Ghana (Bolgatanga/ Talensi/ Tamale/ Nanton)		Low	Low	Low	Low	I don't know		Yes	Yes	Minimal level of invovelment	No	There are no private health facilities in this area	I don’t know if any monitoring and evlaution take(s) place	I don't know		I don't know	Diagnosis & prescription;Medical review and medicine refill;Mental health education;	Poorly integrated	No		Referral to mental health specialist(s) ;	No	NGOs/CSOs/CBOs;	No link exists	Low involvement	Accessible	There is a mental health unit where people are attended to	Low level of integration	Partially integrated		Low level of community participation and ownership	I don't know	Healthcare service providers, including personnel of allied professions;District/ regional directors of health services/ medical directors and in-charge(s) of health facilities;	Peer support /Self-Help Groups exist but they are minimally involved in community level mental healthcare service planning and implementation	I don't know	Healthcare service providers	Partially integrated	Community participation and ownership is highly inadequate and requires significant improvement		Psychiatric Nurse(s)/ Community Mental Health Worker(s);	Nurses alone	Personnel at this inadequate	I don't know
Female	58-67 years	Widowed	Basic (up to Junior Hih School)	Self-employment	User of Mental health services	Northern Ghana (Bolgatanga/ Talensi/ Tamale/ Nanton)		Low	Low	Low	Low	I don't know		Yes	Yes	Minimal level of invovelment	No	There are no private health facilities in this area	I don’t know if any monitoring and evlaution take(s) place	I don't know		I don't know	Diagnosis & prescription;Medical review and medicine refill;Mental health education;	Poorly integrated	I don't know		Referral to mental health specialist(s) ;	I don't know	NGOs/CSOs/CBOs;	No link exists	Low involvement	Accessible	There is a mental health unit where people are attended to	Low level of integration	Partially integrated		Low level of community participation and ownership	I don't know	Healthcare service providers, including personnel of allied professions;District/ regional directors of health services/ medical directors and in-charge(s) of health facilities;	Peer support /Self-Help Groups exist but they are minimally involved in community level mental healthcare service planning and implementation	I don't know	Healthcare service providers	Partially integrated	Community participation and ownership is highly inadequate and requires significant improvement		Psychiatric Nurse(s)/ Community Mental Health Worker(s);	Nurses alone	Personnel at this inadequate	I don't know
Female	58-67 years	Widowed	None	Unemployed	Caregiver of a person with a mental health condition	Northern Ghana (Bolgatanga/ Talensi/ Tamale/ Nanton)		Low	Low	Low	Low	I don't know		Yes	Yes	No involvement at all	No	There are no private health facilities in this area	I don’t know if any monitoring and evlaution take(s) place	I don't know		I don't know	Diagnosis & prescription;Medical review and medicine refill;Mental health education;Referrals;	Averagely integrated	No		Psychological therapies (counselling & group therapy);Referral to mental health specialist(s) ;	I don't know	None of the above;	No link exists	Average involvment	Accessible	There are mental personnel providing the services	Average level of integration	Partially integrated		No community participation and ownership	I don't know	Healthcare service providers, including personnel of allied professions;	Peer support /Self-Help Groups exist but they are minimally involved in community level mental healthcare service planning and implementation	Yes	Healthcare service providers	Partially integrated	Community participation and ownership is highly inadequate and requires significant improvement		Psychiatric Nurse(s)/ Community Mental Health Worker(s);Mental health support workers (e.g. community volunteers);	Nurses alone	Personnel at this level are not there	I don't know
Female	58-67 years	Married	None	Self-employment	User of Mental health services	Northern Ghana (Bolgatanga/ Talensi/ Tamale/ Nanton)		Low	Low	Low	I don't know	I don't know		Yes	Yes	Minimal level of invovelment	No	There are no private health facilities in this area	I don’t know if any monitoring and evlaution take(s) place	I don't know		I don't know	Diagnosis & prescription;Medical review and medicine refill;Mental health education;	Poorly integrated	No		Referral to mental health specialist(s) ;	I don't know	NGOs/CSOs/CBOs;	No link exists	Low involvement	Accessible	There is a mental health unit where people are attended to	Low level of integration	Partially integrated		Low level of community participation and ownership	I don't know	Healthcare service providers, including personnel of allied professions;District/ regional directors of health services/ medical directors and in-charge(s) of health facilities;	Peer support /Self-Help Groups exist but they are minimally involved in community level mental healthcare service planning and implementation	I don't know	Healthcare service providers	Partially integrated	Community participation and ownership is highly inadequate and requires significant improvement		Psychiatric Nurse(s)/ Community Mental Health Worker(s);	Nurses alone	Personnel at this inadequate	I don't know
Male	28-37 years	Married	Tertiary	Empolyed	Community mental health service provider/ social worker	Mid-Ghana (Sunyani/Sunyani West/Kumasi/ New Edubiase)	Poor	High	Low	High	Low	Yes	Yes	Yes	Yes	Minimal level of invovelment	Yes	The services of the private health facilities includes mental health	Irregular monitoring and evaluation take place	Averagely integrated	Maternal Mental Health	Yes	Diagnosis & prescription;Medical review and medicine refill;Mental health education;Referrals;	Poorly integrated	No		Back referral from mental health specialist for continuity of care;Referral to mental health specialist(s) ;	Yes	All of the above;	Minimal link(s) exist	Low involvement	Accessible	There is a mental health unit where people are attended to	Low level of integration	Partially integrated		Low level of community participation and ownership	No	Users of mental health services/ people with mental health conditions;Caregivers/family members of people with mental health conditions;Healthcare service providers, including personnel of allied professions;District/ regional directors of health services/ medical directors and in-charge(s) of health facilities;All of the above;	Peer support /Self-Help Groups exist but they are minimally involved in community level mental healthcare service planning and implementation	Yes	Healthcare service providers	Partially integrated	Community participation and ownership is just adequate and needs no improvement	4	Psychiatric Nurse(s)/ Community Mental Health Worker(s);	Nurses alone	Personnel at this level are adequate	Yes
Male	58-67 years	Married	Tertiary	Self-employment	Caregiver of a person with a mental health condition	Northern Ghana (Bolgatanga/ Talensi/ Tamale/ Nanton)		Average	Average	Average	Average	I don't know		Yes	Yes	Minimal level of invovelment	No	There are no private health facilities in this area	Irregular monitoring and evaluation take place	Averagely integrated		I don't know	Diagnosis & prescription;Medical review and medicine refill;Mental health education;Referrals;	Poorly integrated	No		Referral to mental health specialist(s) ;	Yes	NGOs/CSOs/CBOs;Traditional/ faith-based healers;	No link exists	Low involvement	Accessible	There is a mental health unit where people are attended to	Low level of integration	Partially integrated		Average level of community participation and ownersip	Yes	Healthcare service providers, including personnel of allied professions;District/ regional directors of health services/ medical directors and in-charge(s) of health facilities;	Peer support /Self-Help Groups exist but they are minimally involved in community level mental healthcare service planning and implementation	Yes	Healthcare service providers	Partially integrated	Community participation and ownership is highly inadequate and requires significant improvement		Psychiatric Nurse(s)/ Community Mental Health Worker(s);	Nurses alone	Personnel at this inadequate	I don't know
Female	38-47 years	Married	None	Self-employment	Caregiver of a person with a mental health condition	Northern Ghana (Bolgatanga/ Talensi/ Tamale/ Nanton)		I don't know	I don't know	I don't know	I don't know	I don't know		Yes	No	No involvement at all	No	Private heath facilities have little or no interest in mental health	I don’t know if any monitoring and evlaution take(s) place	Averagely integrated		Yes	Medical review and medicine refill;Mental health education;	Poorly integrated	No		None of the above;	No	NGOs/CSOs/CBOs;Traditional/ faith-based healers;	No link exists	Low involvement	Not accessible	There are no medicines	Low level of integration	Partially integrated		No community participation and ownership	I don't know	Healthcare service providers, including personnel of allied professions;	Peer support /Self-Help Groups exist but they are minimally involved in community level mental healthcare service planning and implementation	No	Healthcare service providers	Partially integrated	Community participation and ownership is highly inadequate and requires significant improvement		Psychiatric Nurse(s)/ Community Mental Health Worker(s);	Nurses alone	Personnel at this inadequate	I don't know
Female	28-37 years	Married	None	Self-employment	User of Mental health services	Northern Ghana (Bolgatanga/ Talensi/ Tamale/ Nanton)		Low	Low	Low	Low	I don't know		Yes	Yes	Minimal level of invovelment	No	There are no private health facilities in this area	I don’t know if any monitoring and evlaution take(s) place	Not integrated		I don't know	Diagnosis & prescription;Medical review and medicine refill;Mental health education;Referrals;	Poorly integrated	No		Referral to mental health specialist(s) ;	I don't know	NGOs/CSOs/CBOs;	No link exists	Low involvement	Accessible	There is a mental health unit where people are attended to	Low level of integration	Partially integrated		Low level of community participation and ownership	I don't know	Healthcare service providers, including personnel of allied professions;District/ regional directors of health services/ medical directors and in-charge(s) of health facilities;	Peer support /Self-Help Groups exist but they are minimally involved in community level mental healthcare service planning and implementation	Yes	Healthcare service providers	Partially integrated	Community participation and ownership is highly inadequate and requires significant improvement		Psychiatric Nurse(s)/ Community Mental Health Worker(s);	Nurses alone	Personnel at this inadequate	I don't know
Male	28-37 years	Married	None	Self-employment	Caregiver of a person with a mental health condition	Northern Ghana (Bolgatanga/ Talensi/ Tamale/ Nanton)		I don't know	I don't know	I don't know	I don't know	I don't know		Yes	No	Minimal level of invovelment	No	There are no private health facilities in this area	No monitoring and evaluation take place	Averagely integrated		Yes	Medical review and medicine refill;Mental health education;	Poorly integrated	No		Referral to mental health specialist(s) ;	No	Traditional/ faith-based healers;NGOs/CSOs/CBOs;	No link exists	No involvement	Accessible	There are no medicines	Low level of integration	Partially integrated		No community participation and ownership	No	None of above;	Peer support /Self-Help Groups exist but they are minimally involved in community level mental healthcare service planning and implementation	No	Healthcare service providers	Partially integrated	Community participation and ownership is highly inadequate and requires significant improvement		Psychiatric Nurse(s)/ Community Mental Health Worker(s);	Nurses alone	Personnel at this inadequate	I don't know
Female	58-67 years	Widowed	None	Self-employment	User of Mental health services	Northern Ghana (Bolgatanga/ Talensi/ Tamale/ Nanton)		Average	Average	Low	Low	I don't know		Yes	Yes	No involvement at all	No	There are no private health facilities in this area	I don’t know if any monitoring and evlaution take(s) place	I don't know		No	Diagnosis & prescription;Medical review and medicine refill;Mental health education;Referrals;	Averagely integrated	No		Psychological therapies (counselling & group therapy);Referral to mental health specialist(s) ;	I don't know	Traditional/ faith-based healers;	No link exists	Low involvement	Accessible	There are mental personnel providing the services	Average level of integration	Partially integrated		No community participation and ownership	I don't know	Healthcare service providers, including personnel of allied professions;	Peer support /Self-Help Groups exist but they are minimally involved in community level mental healthcare service planning and implementation	Yes	Healthcare service providers	Partially integrated	Community participation and ownership is highly inadequate and requires significant improvement		Psychiatric Nurse(s)/ Community Mental Health Worker(s);Mental health support workers (e.g. community volunteers);	Nurses alone	Personnel at this level are not there	I don't know
Male	28-37 years	Married	Tertiary	Empolyed	District / Regional Director of health services or Director/ in-charge of a healthcare facility	Northern Ghana (Bolgatanga/ Talensi/ Tamale/ Nanton)	Community Level	Average	Low	High	Average	Yes	Yes	Yes	Yes	Average level of involvement	Yes	The services of the private health facilities includes mental health	Regular monitoring and evaluation take(s) place	Averagely integrated	3/10	Yes	Mental health education;	Averagely integrated	No		Psychological therapies (counselling & group therapy);	Yes	All of the above;	Minimal link(s) exist	Low involvement	Accessible	There are mental personnel providing the services	Low level of integration	Fully integrated		Average level of community participation and ownersip	Yes	All of the above;	Peer support /Self-Help Groups exist but they are minimally involved in community level mental healthcare service planning and implementation	Yes	Healthcare service providers	Partially integrated	Community participation and ownership is highly inadequate and requires significant improvement	1	Psychiatric Nurse(s)/ Community Mental Health Worker(s);	Nurses alone	Personnel at this inadequate	Yes
Female	68 above years	Married	None	Self-employment	Caregiver of a person with a mental health condition	Northern Ghana (Bolgatanga/ Talensi/ Tamale/ Nanton)		I don't know	I don't know	I don't know	I don't know	I don't know		Yes	No	Minimal level of invovelment	No	I have not found out if there are private healthcare facilities delivering mental healthcare services	I don’t know if any monitoring and evlaution take(s) place	Not integrated		No	Medical review and medicine refill;Mental health education;	Poorly integrated	No		All of the above;	No	NGOs/CSOs/CBOs;Traditional/ faith-based healers;	No link exists	Low involvement	Not accessible	There are no medicines	No integration at all	Partially integrated		Low level of community participation and ownership	I don't know	Healthcare service providers, including personnel of allied professions;	Peer support /Self-Help Groups exist but they are minimally involved in community level mental healthcare service planning and implementation	No	Healthcare service providers	Partially integrated	Community participation and ownership is highly inadequate and requires significant improvement		Mental health support workers (e.g. community volunteers);	Nurses alone	Personnel at this inadequate	I don't know
Female	58-67 years	Married	None	Self-employment	Caregiver of a person with a mental health condition	Northern Ghana (Bolgatanga/ Talensi/ Tamale/ Nanton)		I don't know	I don't know	I don't know	I don't know	I don't know		I don't know	No	No involvement at all	No	There are no private health facilities in this area	I don’t know if any monitoring and evlaution take(s) place	Averagely integrated		No	Medical review and medicine refill;Mental health education;	Poorly integrated	No		None of the above;	No	NGOs/CSOs/CBOs;Traditional/ faith-based healers;	No link exists	No involvement	Not accessible	There are no medicines	Low level of integration	Partially integrated		No community participation and ownership	No	Healthcare service providers, including personnel of allied professions;District/ regional directors of health services/ medical directors and in-charge(s) of health facilities;	Peer support /Self-Help Groups exist but they are minimally involved in community level mental healthcare service planning and implementation	No	National health policy makers	Partially integrated	Community participation and ownership is highly inadequate and requires significant improvement		Psychiatric Nurse(s)/ Community Mental Health Worker(s);Mental health support workers (e.g. community volunteers);	Nurses alone	Personnel at this inadequate	I don't know
Male	28-37 years	Single	Basic (up to Junior Hih School)	Unemployed	User of Mental health services	Northern Ghana (Bolgatanga/ Talensi/ Tamale/ Nanton)		I don't know	I don't know	I don't know	I don't know	I don't know		Yes	No	No involvement at all	No	There are no private health facilities in this area	I don’t know if any monitoring and evlaution take(s) place	Not integrated		No	Medical review and medicine refill;	Poorly integrated	No		Psychological therapies (counselling & group therapy);	No	NGOs/CSOs/CBOs;Traditional/ faith-based healers;	No link exists	No involvement	Not accessible	There are no medicines	No integration at all	Partially integrated		No community participation and ownership	No	None of above;	Peer support /Self-Help Groups exist but they are minimally involved in community level mental healthcare service planning and implementation	No	Healthcare service providers	Partially integrated	Community participation and ownership is highly inadequate and requires significant improvement		Psychiatric Nurse(s)/ Community Mental Health Worker(s);Mental health support workers (e.g. community volunteers);	Nurses alone	Personnel at this inadequate	I don't know
Female	48-57 years	Widowed	None	Unemployed	Caregiver of a person with a mental health condition	Northern Ghana (Bolgatanga/ Talensi/ Tamale/ Nanton)		I don't know	I don't know	I don't know	I don't know	I don't know		No	No	No involvement at all	No	I have not found out if there are private healthcare facilities delivering mental healthcare services	I don’t know if any monitoring and evlaution take(s) place	I don't know		I don't know	Mental health education;	Poorly integrated	I don't know		None of the above;	No	NGOs/CSOs/CBOs;Traditional/ faith-based healers;	No link exists	No involvement	Not accessible	There are no medicines	No integration at all	Not integrated		No community participation and ownership	No	None of above;	Peer support /Self-Help Groups exist but they are minimally involved in community level mental healthcare service planning and implementation	No	Healthcare service providers	Not integrated	Community participation and ownership is highly inadequate and requires significant improvement		Psychiatric Nurse(s)/ Community Mental Health Worker(s);	Nurses alone	Personnel at this inadequate	No
Female	58-67 years	Widowed	None	Self-employment	Caregiver of a person with a mental health condition	Northern Ghana (Bolgatanga/ Talensi/ Tamale/ Nanton)		I don't know	I don't know	I don't know	I don't know	I don't know		Yes	No	No involvement at all	No	There are no private health facilities in this area	No monitoring and evaluation take place	Not integrated		No	Medical review and medicine refill;	Poorly integrated	No		All of the above;None of the above;	No	NGOs/CSOs/CBOs;Traditional/ faith-based healers;	No link exists	No involvement	Not accessible	There are no medicines	Low level of integration	Partially integrated		No community participation and ownership	No	None of above;	Peer support /Self-Help Groups exist but they are minimally involved in community level mental healthcare service planning and implementation	No	Healthcare service providers	Partially integrated	Community participation and ownership is highly inadequate and requires significant improvement		No personnel are in place ;Psychiatric Nurse(s)/ Community Mental Health Worker(s);Mental health support workers (e.g. community volunteers);	Nurses alone	Personnel at this inadequate	No
Female	38-47 years	Married	None	Self-employment	Caregiver of a person with a mental health condition	Northern Ghana (Bolgatanga/ Talensi/ Tamale/ Nanton)		I don't know	I don't know	I don't know	I don't know	No		Yes	No	No involvement at all	No	There are no private health facilities in this area	No monitoring and evaluation take place	Not integrated		No	Medical review and medicine refill;	Poorly integrated	No		None of the above;	No	NGOs/CSOs/CBOs;Traditional/ faith-based healers;	No link exists	No involvement	Not accessible	There are no medicines	Low level of integration	Partially integrated		Low level of community participation and ownership	I don't know	Healthcare service providers, including personnel of allied professions;District/ regional directors of health services/ medical directors and in-charge(s) of health facilities;	Peer support /Self-Help Groups exist but they are minimally involved in community level mental healthcare service planning and implementation	No	Healthcare service providers	Partially integrated	Community participation and ownership is highly inadequate and requires significant improvement		Psychiatric Nurse(s)/ Community Mental Health Worker(s);Mental health support workers (e.g. community volunteers);	Nurses alone	Personnel at this inadequate	I don't know
Male	28-37 years	Married	Tertiary	Empolyed	Community mental health service provider/ social worker	Mid-Ghana (Sunyani/Sunyani West/Kumasi/ New Edubiase)	Mental health services are not integrated into primary health care since there are no specific laid down modules for the said service	High	Low	Low	Low	I don't know		Yes	Yes	Minimal level of invovelment	No	Private heath facilities have little or no interest in mental health	Irregular monitoring and evaluation take place	Not integrated	Awareness creation on mental health conditions	No	Mental health education;Diagnosis & prescription;Medical review and medicine refill;Referrals;	Poorly integrated	No		Back referral from mental health specialist for continuity of care;Psychological therapies (counselling & group therapy);Referral to mental health specialist(s) ;Mental health rehabilitation (alcohol/ drug detoxification);	No	NGOs/CSOs/CBOs;Traditional/ faith-based healers;	Extensive link(s) exist	Low involvement	Not accessible	There are no medicines	Low level of integration	Partially integrated		Low level of community participation and ownership	No	All of the above;	No peer support/ Self-Help Groups exist here	No	Healthcare service providers	Partially integrated	Community participation and ownership is highly inadequate and requires significant improvement	None no 7	Mental health support workers (e.g. community volunteers);Mental Health Social Worker(s)/ Occupational Therapist(s);Psychiatric Nurse(s)/ Community Mental Health Worker(s);	Nurses alone	Personnel at this inadequate	Yes
Female	28-37 years	Separated	Secondary/ Technical	Unemployed	Caregiver of a person with a mental health condition	Northern Ghana (Bolgatanga/ Talensi/ Tamale/ Nanton)		Low	Low	Low	Low	No		Yes	No	No involvement at all	No	Private heath facilities have little or no interest in mental health	I don’t know if any monitoring and evlaution take(s) place	Averagely integrated		Yes	Medical review and medicine refill;Mental health education;	Poorly integrated	No		Psychological therapies (counselling & group therapy);	No	NGOs/CSOs/CBOs;Traditional/ faith-based healers;	Minimal link(s) exist	No involvement	Not accessible	There are no medicines	No integration at all	Not integrated		No community participation and ownership	I don't know	Healthcare service providers, including personnel of allied professions;District/ regional directors of health services/ medical directors and in-charge(s) of health facilities;	Peer support /Self-Help Groups exist but they are minimally involved in community level mental healthcare service planning and implementation	No	National health policy makers	Not integrated	Community participation and ownership needs some improvement		Mental health support workers (e.g. community volunteers);Psychiatric Nurse(s)/ Community Mental Health Worker(s);	Nurses alone	Personnel at this inadequate	I don't know
Male	48-57 years	Married	Secondary/ Technical	Self-employment	Caregiver of a person with a mental health condition	Northern Ghana (Bolgatanga/ Talensi/ Tamale/ Nanton)		Low	Low	Low	I don't know	No		No	No	Minimal level of invovelment	No	Private heath facilities have little or no interest in mental health	Irregular monitoring and evaluation take place	Averagely integrated		Yes	Medical review and medicine refill;Mental health education;Referrals;	Poorly integrated	No		Psychological therapies (counselling & group therapy);	No	NGOs/CSOs/CBOs;Traditional/ faith-based healers;	No link exists	Low involvement	Not accessible	There are no medicines	Low level of integration	Partially integrated		Low level of community participation and ownership	I don't know	District/ regional directors of health services/ medical directors and in-charge(s) of health facilities;Healthcare service providers, including personnel of allied professions;	Peer support /Self-Help Groups exist but they are minimally involved in community level mental healthcare service planning and implementation	No	Healthcare service providers	Partially integrated	Community participation and ownership is highly inadequate and requires significant improvement		Psychiatric Nurse(s)/ Community Mental Health Worker(s);Mental health support workers (e.g. community volunteers);	Nurses alone	Personnel at this inadequate	No
Male	28-37 years	Married	Tertiary	Empolyed	Community mental health service provider/ social worker	Mid-Ghana (Sunyani/Sunyani West/Kumasi/ New Edubiase)	Poor, a very long way to go	High	Low	Average	Low	Yes	Yes	Yes	Yes	Average level of involvement	Yes	The services of the private health facilities includes mental health	Irregular monitoring and evaluation take place	Not integrated	Health education	Yes	Diagnosis & prescription;Mental health education;Referrals;	Averagely integrated	No		Psychological therapies (counselling & group therapy);Referral to mental health specialist(s) ;	Yes	All of the above;	Minimal link(s) exist	Low involvement	Accessible	There is a mental health unit where people are attended to	Low level of integration	Partially integrated		High level of community participation and ownership	No	District/ regional directors of health services/ medical directors and in-charge(s) of health facilities;	Peer support /Self-Help Groups exist but they are minimally involved in community level mental healthcare service planning and implementation	No	Healthcare service providers	Not integrated	Community participation and ownership is highly inadequate and requires significant improvement	5	Psychiatric Nurse(s)/ Community Mental Health Worker(s);	Nurses alone	Personnel at this inadequate	No
Female	38-47 years	Married	Tertiary	Empolyed	Community mental health service provider/ social worker	Southern Ghana (Ayawaso East sub-metro/ Ga West/ Accra)		Average	Average	Low	Low	Yes	Yes	Yes	I don't know	Average level of involvement	I don't know	I have not found out if there are private healthcare facilities delivering mental healthcare services	Irregular monitoring and evaluation take place	Averagely integrated		Yes	Referrals;Mental health education;Medical review and medicine refill;Diagnosis & prescription;	Averagely integrated	No		Psychological therapies (counselling & group therapy);Referral to mental health specialist(s) ;Back referral from mental health specialist for continuity of care;	Yes	NGOs/CSOs/CBOs;Traditional/ faith-based healers;	No link exists	Average involvment	Accessible	There are mental personnel providing the services	Average level of integration	Partially integrated		Average level of community participation and ownersip	Yes	Healthcare service providers, including personnel of allied professions;Caregivers/family members of people with mental health conditions;Users of mental health services/ people with mental health conditions;	No peer support/ Self-Help Groups exist here	Yes	Healthcare service providers	Partially integrated	Community participation and ownership is highly inadequate and requires significant improvement		Psychiatric Nurse(s)/ Community Mental Health Worker(s);	Nurses alone	Personnel at this level are adequate	I don't know
Male	28-37 years	Married	Tertiary	Empolyed	Community mental health service provider/ social worker	Mid-Ghana (Sunyani/Sunyani West/Kumasi/ New Edubiase)		High	Low	Low	Low	Yes	No	Yes	Yes	Minimal level of invovelment	No	Private heath facilities have little or no interest in mental health	Irregular monitoring and evaluation take place	Not integrated	Low	No	Diagnosis & prescription;Mental health education;Referrals;	Averagely integrated	No		Psychological therapies (counselling & group therapy);Mental health rehabilitation (alcohol/ drug detoxification);Referral to mental health specialist(s) ;Back referral from mental health specialist for continuity of care;All of the above;	Yes	NGOs/CSOs/CBOs;	Extensive link(s) exist	Average involvment	Accessible	There are mental personnel providing the services	Average level of integration	Partially integrated		Average level of community participation and ownersip	Yes	Users of mental health services/ people with mental health conditions;Caregivers/family members of people with mental health conditions;Healthcare service providers, including personnel of allied professions;	Peer support /Self-Help Groups exist but they are minimally involved in community level mental healthcare service planning and implementation	Yes	NGOs/CSOs/CBOs	Partially integrated	Community participation and ownership is highly inadequate and requires significant improvement	Only human resources	Psychiatric Nurse(s)/ Community Mental Health Worker(s);	Nurses alone	Personnel at this inadequate	Yes
Female	28-37 years	Married	Tertiary	Empolyed	Community mental health service provider/ social worker	Mid-Ghana (Sunyani/Sunyani West/Kumasi/ New Edubiase)		Average	Low	Average	Low	I don't know		Yes	Yes	Minimal level of invovelment	I don't know	I have not found out if there are private healthcare facilities delivering mental healthcare services	Irregular monitoring and evaluation take place	Averagely integrated		Yes	Diagnosis & prescription;Medical review and medicine refill;Mental health education;Referrals;	Poorly integrated	No		Back referral from mental health specialist for continuity of care;Referral to mental health specialist(s) ;Psychological therapies (counselling & group therapy);	Yes	NGOs/CSOs/CBOs;	No link exists	Average involvment	Accessible	There is a mental health unit where people are attended to	Low level of integration	Partially integrated		No community participation and ownership	I don't know	All of the above;	Peer support /Self-Help Groups exist but they are minimally involved in community level mental healthcare service planning and implementation	No	NGOs/CSOs/CBOs	Partially integrated	Community participation and ownership is highly inadequate and requires significant improvement		Psychiatric Nurse(s)/ Community Mental Health Worker(s);	Nurses alone	Personnel at this inadequate	Yes
Female	28-37 years	Married	Tertiary	Empolyed	Caregiver of a person with a mental health condition	Southern Ghana (Ayawaso East sub-metro/ Ga West/ Accra)		Average	Average	Average	Average	I don't know		Yes	Yes	Minimal level of invovelment	No	I have not found out if there are private healthcare facilities delivering mental healthcare services	Irregular monitoring and evaluation take place	Averagely integrated		No	In-patient services ;Referrals;Mental health education;Medical review and medicine refill;Diagnosis & prescription;	Averagely integrated	No		Referral to mental health specialist(s) ;Back referral from mental health specialist for continuity of care;Psychological therapies (counselling & group therapy);Mental health rehabilitation (alcohol/ drug detoxification);	I don't know	All of the above;	Minimal link(s) exist	High involvment	Accessible	I don’t know	Low level of integration	Partially integrated		Low level of community participation and ownership	No	All of the above;	Peer support /Self-Help Groups exist but they are minimally involved in community level mental healthcare service planning and implementation	Yes	Healthcare service providers	Partially integrated	Community participation and ownership is just adequate and needs no improvement		Psychiatric Nurse(s)/ Community Mental Health Worker(s);Mental health support workers (e.g. community volunteers);	Nurses alone	Personnel at this level are adequate	I don't know
Female	28-37 years	Married	Tertiary	Empolyed	Community mental health service provider/ social worker	Mid-Ghana (Sunyani/Sunyani West/Kumasi/ New Edubiase)		Average	Average	Average	Average	Yes	Yes	Yes	Yes	Average level of involvement	No	There are no private health facilities in this area	Irregular monitoring and evaluation take place	Averagely integrated		Yes	Diagnosis & prescription;	Averagely integrated	No		Back referral from mental health specialist for continuity of care;	Yes	NGOs/CSOs/CBOs;	No link exists	Average involvment	Accessible	There is a mental health unit where people are attended to	Low level of integration	Partially integrated		Average level of community participation and ownersip	Yes	Caregivers/family members of people with mental health conditions;District/ regional directors of health services/ medical directors and in-charge(s) of health facilities;	Peer support /Self-Help Groups exist but they are minimally involved in community level mental healthcare service planning and implementation	Yes	Caregivers of people with mental health conditions	Partially integrated	Community participation and ownership needs some improvement		Psychiatric Nurse(s)/ Community Mental Health Worker(s);Mental health support workers (e.g. community volunteers);	Nurses alone	Personnel at this level are adequate	No
Male	28-37 years	Single	Tertiary	Student	Caregiver of a person with a mental health condition	Northern Ghana (Bolgatanga/ Talensi/ Tamale/ Nanton)		Average	Low	Average	Low	Yes	Yes	No	Yes	Minimal level of invovelment	No	Private heath facilities have little or no interest in mental health	Irregular monitoring and evaluation take place	Averagely integrated		Yes	Referrals;	Poorly integrated	No		Referral to mental health specialist(s) ;	Yes	NGOs/CSOs/CBOs;	No link exists	Low involvement	Accessible	I don’t know	Low level of integration	Partially integrated		Low level of community participation and ownership	No	Users of mental health services/ people with mental health conditions;	No peer support/ Self-Help Groups exist here	Yes	Caregivers of people with mental health conditions	Partially integrated	Community participation and ownership needs some improvement		Psychiatric Nurse(s)/ Community Mental Health Worker(s);	Nurses alone	Personnel at this level are not there	Yes
Male	28-37 years	Married	Tertiary	Empolyed	Community mental health service provider/ social worker	Northern Ghana (Bolgatanga/ Talensi/ Tamale/ Nanton)	Below Satisfactory	High	Average	Average	Average	Yes	Yes	Yes	Yes	Minimal level of invovelment	No	There are no private health facilities in this area	Regular monitoring and evaluation take(s) place	Averagely integrated	Durburs, school health, home visits, psychiatric outreach service,	Yes	Mental health education;Diagnosis & prescription;Medical review and medicine refill;Referrals;	Averagely integrated	No		Psychological therapies (counselling & group therapy);Mental health rehabilitation (alcohol/ drug detoxification);Referral to mental health specialist(s) ;Back referral from mental health specialist for continuity of care;	Yes	NGOs/CSOs/CBOs;Traditional/ faith-based healers;	Minimal link(s) exist	Low involvement	Accessible	There is a mental health unit where people are attended to	Average level of integration	Partially integrated		Low level of community participation and ownership	Yes	Healthcare service providers, including personnel of allied professions;District/ regional directors of health services/ medical directors and in-charge(s) of health facilities;Caregivers/family members of people with mental health conditions;	Peer support /Self-Help Groups exist and are extensively involved in community level mental healthcare service planning and implementation	Yes	Healthcare service providers	Partially integrated	Community participation and ownership needs some improvement	Personnel's, partnerships for health	Mental health support workers (e.g. community volunteers);Psychiatric Nurse(s)/ Community Mental Health Worker(s);	Nurses alone	Personnel at this inadequate	Yes
Male	38-47 years	Married	Tertiary	Empolyed	User of Mental health services	Northern Ghana (Bolgatanga/ Talensi/ Tamale/ Nanton)		I don't know	I don't know	I don't know	I don't know	I don't know		Yes	Yes	Minimal level of invovelment	No	The services of the private health facilities includes mental health	Regular monitoring and evaluation take(s) place	Not integrated		Yes	Mental health education;Referrals;Diagnosis & prescription;Medical review and medicine refill;	Averagely integrated	No		Psychological therapies (counselling & group therapy);Referral to mental health specialist(s) ;Back referral from mental health specialist for continuity of care;	Yes	NGOs/CSOs/CBOs;Traditional/ faith-based healers;	Minimal link(s) exist	High involvment	Accessible	There is a mental health unit where people are attended to	Average level of integration	Partially integrated		Low level of community participation and ownership	I don't know	Users of mental health services/ people with mental health conditions;Caregivers/family members of people with mental health conditions;Healthcare service providers, including personnel of allied professions;District/ regional directors of health services/ medical directors and in-charge(s) of health facilities;All of the above;	Peer support /Self-Help Groups exist and are extensively involved in community level mental healthcare service planning and implementation	Yes	Caregivers of people with mental health conditions	Partially integrated	Community participation and ownership needs some improvement		Psychiatric Nurse(s)/ Community Mental Health Worker(s);Mental health support workers (e.g. community volunteers);	Psychiatrist(s), nurse(s), clinical psychologist(s) and social worker(s) & others	Personnel at this inadequate	I don't know
Male	28-37 years	Married	Tertiary	Empolyed	District / Regional Director of health services or Director/ in-charge of a healthcare facility	Northern Ghana (Bolgatanga/ Talensi/ Tamale/ Nanton)	Poor	Low	Low	Low	Low	No		Yes	Yes	Minimal level of invovelment	No	There are no private health facilities in this area	Irregular monitoring and evaluation take place	Not integrated	3	Yes	Diagnosis & prescription;Mental health education;Referrals;	Averagely integrated	No		Referral to mental health specialist(s) ;Back referral from mental health specialist for continuity of care;	Yes	All of the above;	Minimal link(s) exist	Low involvement	Accessible	There are mental personnel providing the services	Low level of integration	Partially integrated		Average level of community participation and ownersip	No	All of the above;	Peer support /Self-Help Groups exist but they are minimally involved in community level mental healthcare service planning and implementation	Yes	Healthcare service providers	Not integrated	Community participation and ownership needs some improvement		Mental health support workers (e.g. community volunteers);Psychiatric Nurse(s)/ Community Mental Health Worker(s);	Psychiatrist(s) and nurse(s)	Personnel at this level are adequate	Yes
Male	38-47 years	Married	Tertiary	Unemployed	Mental health/ human rights advocate	Northern Ghana (Bolgatanga/ Talensi/ Tamale/ Nanton)		High	Average	Average	Average	Yes	No	Yes	No	Minimal level of invovelment	No	Private heath facilities have little or no interest in mental health	Irregular monitoring and evaluation take place	Averagely integrated		Yes	Diagnosis & prescription;Mental health education;Referrals;	Averagely integrated	No		None of the above;	Yes	NGOs/CSOs/CBOs;Traditional/ faith-based healers;	Minimal link(s) exist	Low involvement	Accessible	There is a mental health unit where people are attended to	Low level of integration	Partially integrated		Low level of community participation and ownership	I don't know	District/ regional directors of health services/ medical directors and in-charge(s) of health facilities;Healthcare service providers, including personnel of allied professions;	Peer support /Self-Help Groups exist but they are minimally involved in community level mental healthcare service planning and implementation	Yes	District/ regional directors of health services/ directors/in-charge(s) of health facilities	Partially integrated	Community participation and ownership is highly inadequate and requires significant improvement		Psychiatric Nurse(s)/ Community Mental Health Worker(s);	Nurses alone	Personnel at this inadequate	Yes
Male	18-27 years	Single	Tertiary	Student	Caregiver of a person with a mental health condition	Mid-Ghana (Sunyani/Sunyani West/Kumasi/ New Edubiase)	LOW	I don't know	I don't know	Average	Average	Yes	No	No	I don't know	Average level of involvement	No	There are no private health facilities in this area	Irregular monitoring and evaluation take place	Averagely integrated	DON'T KNOW	Yes	Referrals;	Averagely integrated	No		All of the above;	Yes	NGOs/CSOs/CBOs;	Minimal link(s) exist	Average involvment	Not accessible	There are no medicines	Low level of integration	Partially integrated		Low level of community participation and ownership	No	None of above;	No peer support/ Self-Help Groups exist here	Yes	NGOs/CSOs/CBOs	Partially integrated	Community participation and ownership is highly inadequate and requires significant improvement	LOW	Psychiatric Nurse(s)/ Community Mental Health Worker(s);	Psychiatrist(s) and nurse(s)	Personnel at this inadequate	I don't know
Female	58-67 years	Widowed	None	Unemployed	Caregiver of a person with a mental health condition	Northern Ghana (Bolgatanga/ Talensi/ Tamale/ Nanton)		I don't know	I don't know	I don't know	I don't know	I don't know		Yes	No	No involvement at all	No	Private heath facilities have little or no interest in mental health	No monitoring and evaluation take place	Averagely integrated		Yes	Mental health education;Medical review and medicine refill;	Poorly integrated	No		None of the above;	No	NGOs/CSOs/CBOs;Traditional/ faith-based healers;	No link exists	No involvement	Not accessible	There are no medicines	No integration at all	Partially integrated		Low level of community participation and ownership	I don't know	Healthcare service providers, including personnel of allied professions;District/ regional directors of health services/ medical directors and in-charge(s) of health facilities;	Peer support /Self-Help Groups exist but they are minimally involved in community level mental healthcare service planning and implementation	Yes	Healthcare service providers	Partially integrated	Community participation and ownership is highly inadequate and requires significant improvement		Psychiatric Nurse(s)/ Community Mental Health Worker(s);	Nurses alone	Personnel at this inadequate	I don't know
Male	38-47 years	Single	Basic (up to Junior Hih School)	Self-employment	User of Mental health services	Northern Ghana (Bolgatanga/ Talensi/ Tamale/ Nanton)		Low	Low	Low	Low	No		No	No	I don't know	I don't know	Private heath facilities have little or no interest in mental health	Irregular monitoring and evaluation take place	Averagely integrated		No	Mental health education;Medical review and medicine refill;	Poorly integrated	No		None of the above;	No	Traditional/ faith-based healers;NGOs/CSOs/CBOs;	Minimal link(s) exist	Low involvement	Accessible	There are no medicines	Low level of integration	Partially integrated		No community participation and ownership	I don't know	Healthcare service providers, including personnel of allied professions;District/ regional directors of health services/ medical directors and in-charge(s) of health facilities;	Peer support /Self-Help Groups exist but they are minimally involved in community level mental healthcare service planning and implementation	No	District/ regional directors of health services/ directors/in-charge(s) of health facilities	Partially integrated	Community participation and ownership is highly inadequate and requires significant improvement		Mental health support workers (e.g. community volunteers);	Nurses alone	Personnel at this level are not there	I don't know
Female	28-37 years	Single	Basic (up to Junior Hih School)	Unemployed	User of Mental health services	Mid-Ghana (Sunyani/Sunyani West/Kumasi/ New Edubiase)	low	Low	Average	Low	Low	I don't know		No	I don't know	Average level of involvement	No	Private heath facilities have little or no interest in mental health	Irregular monitoring and evaluation take place	Not integrated		Yes	Referrals;	Averagely integrated	No		Referral to mental health specialist(s) ;	Yes	Private hospitals/clinics;Traditional/ faith-based healers;NGOs/CSOs/CBOs;	No link exists	Low involvement	Not accessible	There is a mental health unit where people are attended to	Low level of integration	Not integrated		No community participation and ownership	No	District/ regional directors of health services/ medical directors and in-charge(s) of health facilities;	Peer support /Self-Help Groups exist but they are minimally involved in community level mental healthcare service planning and implementation	No	District/ regional directors of health services/ directors/in-charge(s) of health facilities	Partially integrated	Community participation and ownership is highly inadequate and requires significant improvement	Low personal and low funding	Psychiatric Nurse(s)/ Community Mental Health Worker(s);	Psychiatrist(s), nurse(s), clinical psychologist(s) and social worker(s) & others	Personnel at this level are not there	I don't know
Female	18-27 years	Single	Tertiary	Student	User of Mental health services	Mid-Ghana (Sunyani/Sunyani West/Kumasi/ New Edubiase)	AVERAGE	Low	Average	Average	Low	No		Yes	I don't know	Average level of involvement	No	I have not found out if there are private healthcare facilities delivering mental healthcare services	Irregular monitoring and evaluation take place	Averagely integrated		Yes	Mental health education;	Poorly integrated	No		Referral to mental health specialist(s) ;	Yes	Traditional/ faith-based healers;NGOs/CSOs/CBOs;	Minimal link(s) exist	Average involvment	Accessible	There is a mental health unit where people are attended to	Average level of integration	Not integrated		Low level of community participation and ownership	No	District/ regional directors of health services/ medical directors and in-charge(s) of health facilities;	Peer support /Self-Help Groups exist but they are minimally involved in community level mental healthcare service planning and implementation	Yes	Healthcare service providers	Fully integrated	Community participation and ownership needs some improvement	Low Funding	Psychiatric Nurse(s)/ Community Mental Health Worker(s);	Psychiatrist(s), nurse(s), clinical psychologist(s) and social worker(s) & others	Personnel at this inadequate	I don't know
Female	28-37 years	Married	Tertiary	Unemployed	Caregiver of a person with a mental health condition	Mid-Ghana (Sunyani/Sunyani West/Kumasi/ New Edubiase)		I don't know	I don't know	Low	Low	Yes	I don't know	Yes	Yes	Average level of involvement	No	There are no private health facilities in this area	Irregular monitoring and evaluation take place	I don't know		I don't know	Referrals;	Poorly integrated	No		None of the above;	I don't know	Traditional/ faith-based healers;NGOs/CSOs/CBOs;	Minimal link(s) exist	No involvement	I don't know	There are no medicines	Low level of integration	Partially integrated		No community participation and ownership	No	Caregivers/family members of people with mental health conditions;	No peer support/ Self-Help Groups exist here	No	NGOs/CSOs/CBOs	Partially integrated	Community participation and ownership needs some improvement		Psychiatric Nurse(s)/ Community Mental Health Worker(s);Mental health support workers (e.g. community volunteers);	Psychiatrist(s) and nurse(s)	Personnel at this inadequate	I don't know
Female	18-27 years	Single	None	Unemployed	User of Mental health services	Mid-Ghana (Sunyani/Sunyani West/Kumasi/ New Edubiase)		Low	Low	Low	Low	I don't know		No	Yes	Minimal level of invovelment	No	I have not found out if there are private healthcare facilities delivering mental healthcare services	No monitoring and evaluation take place	Not integrated		Yes	Mental health education;	Averagely integrated	No		Referral to mental health specialist(s) ;	Yes	Traditional/ faith-based healers;NGOs/CSOs/CBOs;	Minimal link(s) exist	Low involvement	Not accessible	There are no medicines	Low level of integration	Partially integrated		Low level of community participation and ownership	No	District/ regional directors of health services/ medical directors and in-charge(s) of health facilities;Healthcare service providers, including personnel of allied professions;	No peer support/ Self-Help Groups exist here	Yes	District/ regional directors of health services/ directors/in-charge(s) of health facilities	Not integrated	Community participation and ownership is highly inadequate and requires significant improvement		Mental health support workers (e.g. community volunteers);Psychiatric Nurse(s)/ Community Mental Health Worker(s);	Psychiatrist(s), nurse(s), clinical psychologist(s) and social worker(s) & others	Personnel at this inadequate	I don't know
Male	28-37 years	Married	Tertiary	Self-employment	User of Mental health services	Mid-Ghana (Sunyani/Sunyani West/Kumasi/ New Edubiase)		Average	Low	Average	Low	Yes	No	Yes	No	Average level of involvement	Yes	The services of the private health facilities includes mental health	Irregular monitoring and evaluation take place	Averagely integrated		Yes	Referrals;	Averagely integrated	No		Referral to mental health specialist(s) ;	Yes	All of the above;	Minimal link(s) exist	Average involvment	Accessible	There are no medicines	Low level of integration	Partially integrated		Low level of community participation and ownership	No	All of the above;	No peer support/ Self-Help Groups exist here	Yes	Users of mental health services	Partially integrated	Community participation and ownership is highly inadequate and requires significant improvement		Psychiatric Nurse(s)/ Community Mental Health Worker(s);Mental health support workers (e.g. community volunteers);	Psychiatrist(s) and nurse(s)	Personnel at this inadequate	I don't know
Female	28-37 years	Married	Tertiary	Empolyed	District / Regional Director of health services or Director/ in-charge of a healthcare facility	Mid-Ghana (Sunyani/Sunyani West/Kumasi/ New Edubiase)		Low	Low	Low	Low	I don't know		Yes	Yes	Average level of involvement	Yes	The services of the private health facilities includes mental health	Regular monitoring and evaluation take(s) place	Averagely integrated		Yes	Mental health education;Diagnosis & prescription;Medical review and medicine refill;Referrals;	Averagely integrated	No		Psychological therapies (counselling & group therapy);Mental health rehabilitation (alcohol/ drug detoxification);Referral to mental health specialist(s) ;Back referral from mental health specialist for continuity of care;All of the above;	Yes	All of the above;	Minimal link(s) exist	Average involvment	Accessible	I don’t know	Average level of integration	Fully integrated		High level of community participation and ownership	I don't know	District/ regional directors of health services/ medical directors and in-charge(s) of health facilities;Healthcare service providers, including personnel of allied professions;	Peer support /Self-Help Groups exist but they are minimally involved in community level mental healthcare service planning and implementation	Yes	District/ regional directors of health services/ directors/in-charge(s) of health facilities	Partially integrated	Community participation and ownership needs some improvement		Psychiatric Nurse(s)/ Community Mental Health Worker(s);	Psychiatrist(s) and nurse(s)	Personnel at this level are adequate	Yes
Male	38-47 years	Married	Tertiary	Empolyed	User of Mental health services	Mid-Ghana (Sunyani/Sunyani West/Kumasi/ New Edubiase)	Good	High	Low	Low	Low	Yes	Yes	Yes	Yes	Average level of involvement	Yes	The services of the private health facilities includes mental health	Regular monitoring and evaluation take(s) place	Averagely integrated	Out patient and detention services	Yes	Diagnosis & prescription;Medical review and medicine refill;Mental health education;Referrals;	Averagely integrated	No		Referral to mental health specialist(s) ;Back referral from mental health specialist for continuity of care;Mental health rehabilitation (alcohol/ drug detoxification);Psychological therapies (counselling & group therapy);	Yes	Traditional/ faith-based healers;NGOs/CSOs/CBOs;	Extensive link(s) exist	Average involvment	Accessible	There are mental personnel providing the services	Average level of integration	Partially integrated		Average level of community participation and ownersip	No	All of the above;	Peer support /Self-Help Groups exist but they are minimally involved in community level mental healthcare service planning and implementation	Yes	Healthcare service providers	Partially integrated	Community participation and ownership needs some improvement	No funding available.	Psychiatric Nurse(s)/ Community Mental Health Worker(s);	Nurses alone	Personnel at this level are adequate	Yes
Female	38-47 years	Married	Tertiary	Empolyed	User of Mental health services	Mid-Ghana (Sunyani/Sunyani West/Kumasi/ New Edubiase)		Low	Low	Low	Low	Yes	I don't know	Yes	Yes	Minimal level of invovelment	No	There are no private health facilities in this area	Irregular monitoring and evaluation take place	Averagely integrated		I don't know	Referrals;	Poorly integrated	No		Referral to mental health specialist(s) ;	Yes	All of the above;	Minimal link(s) exist	Low involvement	I don't know	There are no medicines	Low level of integration	Partially integrated		No community participation and ownership	I don't know	Users of mental health services/ people with mental health conditions;	No peer support/ Self-Help Groups exist here	No	Users of mental health services	Partially integrated	Community participation and ownership is highly inadequate and requires significant improvement		Psychiatric Nurse(s)/ Community Mental Health Worker(s);Mental health support workers (e.g. community volunteers);	Psychiatrist(s), nurse(s), clinical psychologist(s) and social worker(s) & others	Personnel at this level are not there	I don't know
Male	18-27 years	Single	Secondary/ Technical	Student	Caregiver of a person with a mental health condition	Mid-Ghana (Sunyani/Sunyani West/Kumasi/ New Edubiase)		Low	I don't know	Low	Low	No		Yes	Yes	Minimal level of invovelment	Yes	The services of the private health facilities includes mental health	Irregular monitoring and evaluation take place	Averagely integrated		I don't know	Mental health education;	Poorly integrated	No		Referral to mental health specialist(s) ;	I don't know	All of the above;	Minimal link(s) exist	Low involvement	I don't know	There are no medicines	Low level of integration	Partially integrated		No community participation and ownership	No	All of the above;	No peer support/ Self-Help Groups exist here	No	Caregivers of people with mental health conditions	Partially integrated	Community participation and ownership needs some improvement		Psychiatric Nurse(s)/ Community Mental Health Worker(s);Mental health support workers (e.g. community volunteers);	Psychiatrist(s) and nurse(s)	Personnel at this level are not there	I don't know
Male	38-47 years	Married	Tertiary	Empolyed	Caregiver of a person with a mental health condition	Mid-Ghana (Sunyani/Sunyani West/Kumasi/ New Edubiase)		I don't know	I don't know	I don't know	Low	No		Yes	Yes	Minimal level of invovelment	No	I have not found out if there are private healthcare facilities delivering mental healthcare services	Irregular monitoring and evaluation take place	Averagely integrated		I don't know	Referrals;Diagnosis & prescription;	Averagely integrated	No		Referral to mental health specialist(s) ;	I don't know	NGOs/CSOs/CBOs;	No link exists	Low involvement	Not accessible	There are no medicines	Low level of integration	Not integrated		No community participation and ownership	No	Caregivers/family members of people with mental health conditions;	No peer support/ Self-Help Groups exist here	No	Caregivers of people with mental health conditions	Partially integrated	Community participation and ownership needs some improvement		Psychiatric Nurse(s)/ Community Mental Health Worker(s);	Psychiatrist(s) and nurse(s)	Personnel at this inadequate	No
Female	18-27 years	Single	Tertiary	Unemployed	Community mental health service provider/ social worker	Mid-Ghana (Sunyani/Sunyani West/Kumasi/ New Edubiase)	Low	High	Low	Low	Low	Yes	Yes	Yes	Yes	Average level of involvement	No	I have not found out if there are private healthcare facilities delivering mental healthcare services	Regular monitoring and evaluation take(s) place	Averagely integrated	Average	Yes	Diagnosis & prescription;	Averagely integrated	No		Back referral from mental health specialist for continuity of care;	Yes	None of the above;	No link exists	High involvment	Accessible	There is a mental health unit where people are attended to	Average level of integration	Partially integrated		Low level of community participation and ownership	Yes	Healthcare service providers, including personnel of allied professions;	Peer support /Self-Help Groups exist but they are minimally involved in community level mental healthcare service planning and implementation	Yes	Healthcare service providers	Partially integrated	Community participation and ownership needs some improvement	Average	Psychiatric Nurse(s)/ Community Mental Health Worker(s);	Psychiatrist(s) and nurse(s)	Personnel at this level are adequate	Yes
Male	48-57 years	Married	Tertiary	Empolyed	User of Mental health services	Mid-Ghana (Sunyani/Sunyani West/Kumasi/ New Edubiase)		Low	Low	Average	Low	No		Yes	Yes	Average level of involvement	Yes	Private heath facilities have little or no interest in mental health	Irregular monitoring and evaluation take place	Averagely integrated		Yes	Mental health education;	Averagely integrated	Yes	1-5 beds	Back referral from mental health specialist for continuity of care;	Yes	All of the above;	Minimal link(s) exist	Average involvment	Not accessible	There are no medicines	Average level of integration	Partially integrated		Average level of community participation and ownersip	No	All of the above;	No peer support/ Self-Help Groups exist here	No	Users of mental health services	Partially integrated	Community participation and ownership needs some improvement		Psychiatric Nurse(s)/ Community Mental Health Worker(s);	Psychiatrist(s), nurse(s), clinical psychologist(s) and social worker(s) & others	Personnel at this level are adequate	No
Female	28-37 years	Married	Tertiary	Empolyed	User of Mental health services	Mid-Ghana (Sunyani/Sunyani West/Kumasi/ New Edubiase)		Average	Average	Average	Average	Yes	Yes	Yes	Yes	Average level of involvement	Yes	The services of the private health facilities includes mental health	Irregular monitoring and evaluation take place	Averagely integrated		Yes	Mental health education;	Averagely integrated	Yes	6-10 beds	All of the above;	Yes	All of the above;	Minimal link(s) exist	Average involvment	Accessible	There are mental personnel providing the services	Average level of integration	Fully integrated		Average level of community participation and ownersip	No	All of the above;	Peer support /Self-Help Groups exist but they are minimally involved in community level mental healthcare service planning and implementation	Yes	District/ regional directors of health services/ directors/in-charge(s) of health facilities	Partially integrated	Community participation and ownership is highly inadequate and requires significant improvement		Psychiatric Nurse(s)/ Community Mental Health Worker(s);	Psychiatrist(s), nurse(s), clinical psychologist(s) and social worker(s) & others	Personnel at this inadequate	Yes
Male	38-47 years	Married	Tertiary	Self-employment	Caregiver of a person with a mental health condition	Mid-Ghana (Sunyani/Sunyani West/Kumasi/ New Edubiase)		I don't know	I don't know	I don't know	Low	No		No	I don't know	No involvement at all	Yes	There are no private health facilities in this area	No monitoring and evaluation take place	Not integrated		No	Referrals;	Poorly integrated	No		None of the above;	I don't know	None of the above;	No link exists	No involvement	I don't know	I don’t know	No integration at all	Not integrated		No community participation and ownership	I don't know	None of above;	No peer support/ Self-Help Groups exist here	I don't know	Caregivers of people with mental health conditions	Not integrated	Community participation and ownership is highly inadequate and requires significant improvement		Psychiatric Nurse(s)/ Community Mental Health Worker(s);	Psychiatrist(s) and nurse(s)	Personnel at this inadequate	I don't know
Female	18-27 years	Single	Tertiary	Student	Caregiver of a person with a mental health condition	Mid-Ghana (Sunyani/Sunyani West/Kumasi/ New Edubiase)		Average	Average	Average	Average	Yes	I don't know	Yes	I don't know	Minimal level of invovelment	Yes	There are no private health facilities in this area	I don’t know if any monitoring and evlaution take(s) place	Averagely integrated		Yes	Referrals;	Poorly integrated	I don't know		Referral to mental health specialist(s) ;	I don't know	All of the above;	Minimal link(s) exist	Low involvement	Accessible	There are no medicines	Average level of integration	Partially integrated		No community participation and ownership	I don't know	Caregivers/family members of people with mental health conditions;	No peer support/ Self-Help Groups exist here	Yes	Caregivers of people with mental health conditions	Not integrated	Community participation and ownership is highly inadequate and requires significant improvement		Psychiatric Nurse(s)/ Community Mental Health Worker(s);	Psychiatrist(s), nurse(s), clinical psychologist(s) and social worker(s) & others	Personnel at this inadequate	I don't know
Female	18-27 years	Single	Tertiary	Unemployed	User of Mental health services	Mid-Ghana (Sunyani/Sunyani West/Kumasi/ New Edubiase)		Low	I don't know	Average	Average	Yes	Yes	Yes	Yes	Average level of involvement	I don't know	I have not found out if there are private healthcare facilities delivering mental healthcare services	Regular monitoring and evaluation take(s) place	Averagely integrated		Yes	Mental health education;	Averagely integrated	No		Mental health rehabilitation (alcohol/ drug detoxification);All of the above;	No	NGOs/CSOs/CBOs;	Extensive link(s) exist	Average involvment	Accessible	There are no mental personnel providing the services	Average level of integration	Not integrated		Average level of community participation and ownersip	No	All of the above;	Peer support /Self-Help Groups exist and are extensively involved in community level mental healthcare service planning and implementation	No	Healthcare service providers	Partially integrated	Community participation and ownership is highly inadequate and requires significant improvement		Psychiatric Nurse(s)/ Community Mental Health Worker(s);	Psychiatrist(s) and nurse(s)	Personnel at this level are adequate	No
Female	28-37 years	Married	Tertiary	Empolyed	Community mental health service provider/ social worker	Mid-Ghana (Sunyani/Sunyani West/Kumasi/ New Edubiase)		Average	Average	Low	Average	Yes	Yes	Yes	Yes	Average level of involvement	I don't know	I have not found out if there are private healthcare facilities delivering mental healthcare services	I don’t know if any monitoring and evlaution take(s) place	Averagely integrated		Yes	In-patient services ;Referrals;Medical review and medicine refill;Mental health education;Diagnosis & prescription;	Averagely integrated	No		Back referral from mental health specialist for continuity of care;Referral to mental health specialist(s) ;Mental health rehabilitation (alcohol/ drug detoxification);	Yes	NGOs/CSOs/CBOs;	No link exists	Low involvement	Accessible	There is a mental health unit where people are attended to	Low level of integration	Partially integrated		Low level of community participation and ownership	No	All of the above;	No peer support/ Self-Help Groups exist here	Yes	NGOs/CSOs/CBOs	Partially integrated	Community participation and ownership needs some improvement		Psychiatric Nurse(s)/ Community Mental Health Worker(s);Clinical Psychologist(s)/ Counsellor(s);	Psychiatrist(s) and nurse(s)	Personnel at this level are adequate	I don't know
Male	38-47 years	Married	Tertiary	Empolyed	Community mental health service provider/ social worker	Northern Ghana (Bolgatanga/ Talensi/ Tamale/ Nanton)	Inadequate	High	Low	Low	Low	No		Yes	Yes	Minimal level of invovelment	No	Private heath facilities have little or no interest in mental health	Irregular monitoring and evaluation take place	Not integrated		Yes	Diagnosis & prescription;Medical review and medicine refill;Mental health education;Referrals;	Poorly integrated	No		Psychological therapies (counselling & group therapy);Referral to mental health specialist(s) ;Back referral from mental health specialist for continuity of care;	Yes	NGOs/CSOs/CBOs;Traditional/ faith-based healers;	Minimal link(s) exist	Low involvement	Accessible	There are no medicines	Low level of integration	Partially integrated		No community participation and ownership	No	Users of mental health services/ people with mental health conditions;Caregivers/family members of people with mental health conditions;Healthcare service providers, including personnel of allied professions;District/ regional directors of health services/ medical directors and in-charge(s) of health facilities;All of the above;	No peer support/ Self-Help Groups exist here	Yes	Caregivers of people with mental health conditions	Partially integrated	Community participation and ownership is highly inadequate and requires significant improvement	No	Psychiatric Nurse(s)/ Community Mental Health Worker(s);	Nurses alone	Personnel at this inadequate	No
Male	48-57 years	Married	Tertiary	Empolyed	User of Mental health services	Mid-Ghana (Sunyani/Sunyani West/Kumasi/ New Edubiase)		Low	Low	Average	Average	Yes	I don't know	Yes	Yes	Minimal level of invovelment	Yes	The services of the private health facilities includes mental health	Irregular monitoring and evaluation take place	Averagely integrated		I don't know	Referrals;	Averagely integrated	No		Referral to mental health specialist(s) ;	No	All of the above;	Minimal link(s) exist	Low involvement	Accessible	There are no medicines	Average level of integration	Partially integrated		Low level of community participation and ownership	No	All of the above;	Peer support /Self-Help Groups exist but they are minimally involved in community level mental healthcare service planning and implementation	No	Users of mental health services	Partially integrated	Community participation and ownership is highly inadequate and requires significant improvement		Mental Health Social Worker(s)/ Occupational Therapist(s);	Psychiatrist(s), nurse(s), clinical psychologist(s) and social worker(s) & others	Personnel at this inadequate	No
Female	18-27 years	Single	Tertiary	Student	Caregiver of a person with a mental health condition	Mid-Ghana (Sunyani/Sunyani West/Kumasi/ New Edubiase)		I don't know	I don't know	Low	I don't know	I don't know		Yes	Yes	Minimal level of invovelment	I don't know	I have not found out if there are private healthcare facilities delivering mental healthcare services	Irregular monitoring and evaluation take place	Averagely integrated		Yes	Mental health education;Referrals;	Poorly integrated	I don't know		Back referral from mental health specialist for continuity of care;	No	Traditional/ faith-based healers;NGOs/CSOs/CBOs;	Minimal link(s) exist	Low involvement	I don't know	I don’t know	No integration at all	Partially integrated		No community participation and ownership	I don't know	Caregivers/family members of people with mental health conditions;	No peer support/ Self-Help Groups exist here	No	District/ regional directors of health services/ directors/in-charge(s) of health facilities	Partially integrated	Community participation and ownership is highly inadequate and requires significant improvement		Psychiatric Nurse(s)/ Community Mental Health Worker(s);	Psychiatrist(s) and nurse(s)	Personnel at this level are not there	I don't know
Female	18-27 years	Single	Tertiary	Student	Caregiver of a person with a mental health condition	Mid-Ghana (Sunyani/Sunyani West/Kumasi/ New Edubiase)		I don't know	I don't know	Low	I don't know	I don't know		Yes	Yes	Minimal level of invovelment	I don't know	I have not found out if there are private healthcare facilities delivering mental healthcare services	Irregular monitoring and evaluation take place	Averagely integrated		Yes	Mental health education;Referrals;	Poorly integrated	I don't know		Back referral from mental health specialist for continuity of care;	No	Traditional/ faith-based healers;NGOs/CSOs/CBOs;	Minimal link(s) exist	Low involvement	I don't know	I don’t know	No integration at all	Partially integrated		No community participation and ownership	I don't know	Caregivers/family members of people with mental health conditions;	No peer support/ Self-Help Groups exist here	No	District/ regional directors of health services/ directors/in-charge(s) of health facilities	Partially integrated	Community participation and ownership is highly inadequate and requires significant improvement		Psychiatric Nurse(s)/ Community Mental Health Worker(s);	Psychiatrist(s) and nurse(s)	Personnel at this level are not there	I don't know
Male	18-27 years	Single	Secondary/ Technical	Unemployed	Caregiver of a person with a mental health condition	Mid-Ghana (Sunyani/Sunyani West/Kumasi/ New Edubiase)		Low	Low	Low	Low	No		Yes	No	Minimal level of invovelment	No	I have not found out if there are private healthcare facilities delivering mental healthcare services	I don’t know if any monitoring and evlaution take(s) place	I don't know		No	Referrals;	Averagely integrated	No		Referral to mental health specialist(s) ;	No	Traditional/ faith-based healers;	No link exists	Average involvment	Not accessible	There are no medicines	No integration at all	Not integrated		No community participation and ownership	No	All of the above;	No peer support/ Self-Help Groups exist here	No	Users of mental health services	Not integrated	Community participation and ownership is highly inadequate and requires significant improvement		No personnel are in place ;	Nurses alone	Personnel at this level are not there	I don't know
Male	28-37 years	Single	Tertiary	Self-employment	User of Mental health services	Mid-Ghana (Sunyani/Sunyani West/Kumasi/ New Edubiase)		Average	Average	Average	I don't know	Yes	I don't know	Yes	I don't know	Average level of involvement	I don't know	The services of the private health facilities includes mental health	Irregular monitoring and evaluation take place	Fully integrated		I don't know	Medical review and medicine refill;	Averagely integrated	Yes	11 and above beds	All of the above;	No	All of the above;	Extensive link(s) exist	Average involvment	Accessible	There are no medicines	High level of integration	Partially integrated		Low level of community participation and ownership	I don't know	All of the above;	No peer support/ Self-Help Groups exist here	No	Users of mental health services	Fully integrated	Community participation and ownership is highly inadequate and requires significant improvement		Mental health support workers (e.g. community volunteers);	Psychiatrist(s), nurse(s), clinical psychologist(s) and social worker(s) & others	Personnel at this inadequate	I don't know
Female	18-27 years	Single	Secondary/ Technical	Student	Caregiver of a person with a mental health condition	Mid-Ghana (Sunyani/Sunyani West/Kumasi/ New Edubiase)		I don't know	I don't know	I don't know	I don't know	I don't know		No	I don't know	No involvement at all	No	I have not found out if there are private healthcare facilities delivering mental healthcare services	No monitoring and evaluation take place	Fully integrated		Yes	Medical review and medicine refill;	Poorly integrated	I don't know		Referral to mental health specialist(s) ;	I don't know	All of the above;	No link exists	No involvement	Accessible	There are no medicines	Average level of integration	Fully integrated		Low level of community participation and ownership	No	None of above;	No peer support/ Self-Help Groups exist here	Yes	National health policy makers	Partially integrated	Community participation and ownership is highly inadequate and requires significant improvement		Psychiatrist(s), Neurologist(s);	Psychiatrist(s) and nurse(s)	Personnel at this inadequate	I don't know
Male	18-27 years	Single	Secondary/ Technical	Self-employment	Donor/ funder and or Development Partner	Mid-Ghana (Sunyani/Sunyani West/Kumasi/ New Edubiase)		I don't know	I don't know	I don't know	I don't know	I don't know		Yes	No	I don't know	No	The services of the private health facilities includes mental health	No monitoring and evaluation take place	I don't know		No	In-patient services ;	Highly integrated	I don't know		Mental health rehabilitation (alcohol/ drug detoxification);Back referral from mental health specialist for continuity of care;	I don't know	NGOs/CSOs/CBOs;Traditional/ faith-based healers;	No link exists	No involvement	I don't know	There are no mental personnel providing the services	Average level of integration	Not integrated		No community participation and ownership	I don't know	All of the above;	No peer support/ Self-Help Groups exist here	I don't know	District/ regional directors of health services/ directors/in-charge(s) of health facilities	Not integrated	Community participation and ownership is just adequate and needs no improvement		Psychiatric Nurse(s)/ Community Mental Health Worker(s);	Psychiatrist(s) and nurse(s)	Personnel at this level are not there	Yes
Female	28-37 years	Single	Tertiary	Student	Mental health/ human rights advocate	Mid-Ghana (Sunyani/Sunyani West/Kumasi/ New Edubiase)		I don't know	Average	Average	Average	No		Yes	No	Average level of involvement	Yes	The services of the private health facilities includes mental health	Irregular monitoring and evaluation take place	Fully integrated		I don't know	Diagnosis & prescription;	No integration takes place	No		Psychological therapies (counselling & group therapy);	I don't know	NGOs/CSOs/CBOs;	Extensive link(s) exist	Average involvment	Not accessible	There are no medicines	Average level of integration	Partially integrated		Average level of community participation and ownersip	No	District/ regional directors of health services/ medical directors and in-charge(s) of health facilities;	Peer support /Self-Help Groups exist and are extensively involved in community level mental healthcare service planning and implementation	I don't know	Caregivers of people with mental health conditions	Partially integrated	Community participation and ownership needs some improvement		Mental Health Social Worker(s)/ Occupational Therapist(s);	Psychiatrist(s), nurse(s), clinical psychologist(s) and social worker(s) & others	Personnel at this inadequate	I don't know
Male	28-37 years	Single	Secondary/ Technical	Self-employment	District / Regional Director of health services or Director/ in-charge of a healthcare facility	Mid-Ghana (Sunyani/Sunyani West/Kumasi/ New Edubiase)		Average	Average	Low	Low	Yes	Yes	Yes	No	Average level of involvement	No	Private heath facilities have little or no interest in mental health	Regular monitoring and evaluation take(s) place	Fully integrated		Yes	Medical review and medicine refill;Mental health education;In-patient services ;	Highly integrated	No		Psychological therapies (counselling & group therapy);	Yes	Private hospitals/clinics;	Minimal link(s) exist	Average involvment	Accessible	There are no mental personnel providing the services	Low level of integration	Partially integrated		Average level of community participation and ownersip	Yes	District/ regional directors of health services/ medical directors and in-charge(s) of health facilities;	No peer support/ Self-Help Groups exist here	I don't know	National health policy makers	Not integrated	Community participation and ownership needs some improvement		Mental health support workers (e.g. community volunteers);	Psychiatrist(s) and nurse(s)	Personnel at this level are adequate	I don't know
Male	18-27 years	Single	Tertiary	Student	Caregiver of a person with a mental health condition	Mid-Ghana (Sunyani/Sunyani West/Kumasi/ New Edubiase)		Low	Low	Average	Average	Yes	I don't know	Yes	I don't know	No involvement at all	I don't know	I have not found out if there are private healthcare facilities delivering mental healthcare services	I don’t know if any monitoring and evlaution take(s) place	Not integrated		I don't know	Mental health education;Medical review and medicine refill;	No integration takes place	I don't know		None of the above;	I don't know	NGOs/CSOs/CBOs;Traditional/ faith-based healers;	No link exists	Low involvement	I don't know	I don’t know	No integration at all	Partially integrated		No community participation and ownership	I don't know	Caregivers/family members of people with mental health conditions;	Peer support /Self-Help Groups exist but they are minimally involved in community level mental healthcare service planning and implementation	Yes	Caregivers of people with mental health conditions	Partially integrated	Community participation and ownership needs some improvement		Psychiatric Nurse(s)/ Community Mental Health Worker(s);Mental Health Social Worker(s)/ Occupational Therapist(s);	Psychiatrist(s) and nurse(s)	Personnel at this inadequate	I don't know
Female	18-27 years	Single	Tertiary	Student	User of Mental health services	Mid-Ghana (Sunyani/Sunyani West/Kumasi/ New Edubiase)		Average	Average	Average	Low	No		No	Yes	High level of involvement	Yes	There are no private health facilities in this area	Regular monitoring and evaluation take(s) place	Fully integrated		Yes	Diagnosis & prescription;Mental health education;In-patient services ;	Highly integrated	Yes	6-10 beds	Psychological therapies (counselling & group therapy);Mental health rehabilitation (alcohol/ drug detoxification);Back referral from mental health specialist for continuity of care;Referral to mental health specialist(s) ;	Yes	NGOs/CSOs/CBOs;	Minimal link(s) exist	High involvment	Accessible	There are no mental personnel providing the services	High level of integration	Fully integrated		No community participation and ownership	No	District/ regional directors of health services/ medical directors and in-charge(s) of health facilities;	Peer support /Self-Help Groups exist but they are minimally involved in community level mental healthcare service planning and implementation	Yes	Users of mental health services	Partially integrated	Community participation and ownership is highly inadequate and requires significant improvement		Mental Health Social Worker(s)/ Occupational Therapist(s);	Psychiatrist(s), nurse(s), clinical psychologist(s) and social worker(s) & others	Personnel at this inadequate	I don't know
Female	38-47 years	Married	None	Self-employment	User of Mental health services	Northern Ghana (Bolgatanga/ Talensi/ Tamale/ Nanton)		I don't know	I don't know	I don't know	I don't know	I don't know		Yes	No	No involvement at all	No	I have not found out if there are private healthcare facilities delivering mental healthcare services	I don’t know if any monitoring and evlaution take(s) place	I don't know		I don't know	Medical review and medicine refill;	Poorly integrated	I don't know		None of the above;	Yes	NGOs/CSOs/CBOs;Traditional/ faith-based healers;	No link exists	Low involvement	Not accessible	There are no medicines	No integration at all	Not integrated		No community participation and ownership	I don't know	None of above;	Peer support /Self-Help Groups exist but they are minimally involved in community level mental healthcare service planning and implementation	I don't know	Healthcare service providers	Not integrated	Community participation and ownership is highly inadequate and requires significant improvement		Psychiatric Nurse(s)/ Community Mental Health Worker(s);	Nurses alone	Personnel at this inadequate	I don't know
Male	28-37 years	Married	Basic (up to Junior Hih School)	Self-employment	User of Mental health services	Northern Ghana (Bolgatanga/ Talensi/ Tamale/ Nanton)		I don't know	I don't know	I don't know	I don't know	I don't know		Yes	No	Minimal level of invovelment	No	Private heath facilities have little or no interest in mental health	No monitoring and evaluation take place	I don't know		Yes	Medical review and medicine refill;	No integration takes place	No		None of the above;	No	Traditional/ faith-based healers;NGOs/CSOs/CBOs;	No link exists	No involvement	Not accessible	There are no medicines	No integration at all	Not integrated		No community participation and ownership	I don't know	Healthcare service providers, including personnel of allied professions;	Peer support /Self-Help Groups exist but they are minimally involved in community level mental healthcare service planning and implementation	No	Healthcare service providers	Not integrated	Community participation and ownership is highly inadequate and requires significant improvement		Psychiatric Nurse(s)/ Community Mental Health Worker(s);	Nurses alone	Personnel at this inadequate	I don't know
Male	38-47 years	Married	Secondary/ Technical	Self-employment	Caregiver of a person with a mental health condition	Northern Ghana (Bolgatanga/ Talensi/ Tamale/ Nanton)		Low	Low	Low	Low	No		Yes	No	Minimal level of invovelment	No	I have not found out if there are private healthcare facilities delivering mental healthcare services	Irregular monitoring and evaluation take place	Averagely integrated		Yes	Referrals;Medical review and medicine refill;	Poorly integrated	No		Psychological therapies (counselling & group therapy);	Yes	NGOs/CSOs/CBOs;Traditional/ faith-based healers;	No link exists	Low involvement	Accessible	There are no medicines	Low level of integration	Partially integrated		No community participation and ownership	No	None of above;	Peer support /Self-Help Groups exist but they are minimally involved in community level mental healthcare service planning and implementation	No	Healthcare service providers	Partially integrated	Community participation and ownership is highly inadequate and requires significant improvement		Psychiatric Nurse(s)/ Community Mental Health Worker(s);	Nurses alone	Personnel at this inadequate	No
Female	28-37 years	Single	Tertiary	Student	Mental health/ human rights advocate	Mid-Ghana (Sunyani/Sunyani West/Kumasi/ New Edubiase)		Low	Low	I don't know	Low	No		Yes	No	I don't know	Yes	The services of the private health facilities includes mental health	I don’t know if any monitoring and evlaution take(s) place	Not integrated		I don't know	Diagnosis & prescription;	Poorly integrated	No		None of the above;	No	None of the above;	Minimal link(s) exist	No involvement	I don't know	There are no medicines	High level of integration	Partially integrated		Average level of community participation and ownersip	I don't know	Users of mental health services/ people with mental health conditions;	Peer support /Self-Help Groups exist but they are minimally involved in community level mental healthcare service planning and implementation	No	NGOs/CSOs/CBOs	Partially integrated	Community participation and ownership is highly inadequate and requires significant improvement		No personnel are in place ;	Nurses alone	Personnel at this inadequate	I don't know
Female	18-27 years	Single	Tertiary	Student	User of Mental health services	Mid-Ghana (Sunyani/Sunyani West/Kumasi/ New Edubiase)		Average	Low	Average	Average	No		Yes	Yes	Average level of involvement	No	I have not found out if there are private healthcare facilities delivering mental healthcare services	Regular monitoring and evaluation take(s) place	Averagely integrated		No	Medical review and medicine refill;	Averagely integrated	Yes	Zero (0) bed(s)	All of the above;	Yes	All of the above;	Minimal link(s) exist	Average involvment	Accessible	There are no medicines	Average level of integration	Partially integrated		Average level of community participation and ownersip	No	All of the above;	Peer support /Self-Help Groups exist but they are minimally involved in community level mental healthcare service planning and implementation	Yes	National health policy makers	Fully integrated	Community participation and ownership is highly inadequate and requires significant improvement		Psychiatric Nurse(s)/ Community Mental Health Worker(s);	Psychiatrist(s) and nurse(s)	Personnel at this level are adequate	I don't know
Female	18-27 years	Single	Secondary/ Technical	Self-employment	Caregiver of a person with a mental health condition	Mid-Ghana (Sunyani/Sunyani West/Kumasi/ New Edubiase)		I don't know	I don't know	Low	I don't know	No		Yes	No	Minimal level of invovelment	I don't know	The services of the private health facilities includes mental health	Irregular monitoring and evaluation take place	I don't know		I don't know	Mental health education;	Poorly integrated	I don't know		Back referral from mental health specialist for continuity of care;	Yes	Private hospitals/clinics;	Minimal link(s) exist	Average involvment	Accessible	There are no medicines	Low level of integration	Partially integrated		High level of community participation and ownership	I don't know	Caregivers/family members of people with mental health conditions;	Peer support /Self-Help Groups exist but they are minimally involved in community level mental healthcare service planning and implementation	I don't know	NGOs/CSOs/CBOs	Partially integrated	Community participation and ownership needs some improvement		Psychiatric Nurse(s)/ Community Mental Health Worker(s);	Psychiatrist(s), nurse(s), clinical psychologist(s) and social worker(s) & others	Personnel at this level are adequate	I don't know
Female	28-37 years	Single	Tertiary	Empolyed	Community mental health service provider/ social worker	Mid-Ghana (Sunyani/Sunyani West/Kumasi/ New Edubiase)		Average	Low	Low	Low	I don't know		Yes	Yes	Minimal level of invovelment	No	Private heath facilities have little or no interest in mental health	Irregular monitoring and evaluation take place	Not integrated	3	Yes	Diagnosis & prescription;Medical review and medicine refill;Mental health education;Referrals;	Highly integrated	Yes	1-5 beds	Referral to mental health specialist(s) ;	Yes	Traditional/ faith-based healers;	Minimal link(s) exist	Average involvment	Accessible	There is a mental health unit where people are attended to	Low level of integration	Partially integrated		Average level of community participation and ownersip	I don't know	Caregivers/family members of people with mental health conditions;	No peer support/ Self-Help Groups exist here	Yes	Caregivers of people with mental health conditions	Partially integrated	Community participation and ownership is highly inadequate and requires significant improvement		Psychiatric Nurse(s)/ Community Mental Health Worker(s);	Nurses alone	Personnel at this inadequate	I don't know
Female	28-37 years	Married	Tertiary	Empolyed	Caregiver of a person with a mental health condition	Mid-Ghana (Sunyani/Sunyani West/Kumasi/ New Edubiase)	Partially integrated	Average	Average	Average	High	Yes	Yes	Yes	Yes	Average level of involvement	No	There are no private health facilities in this area	Regular monitoring and evaluation take(s) place	Averagely integrated	Sub district	Yes	In-patient services ;	Averagely integrated	Yes	1-5 beds	Psychological therapies (counselling & group therapy);	Yes	NGOs/CSOs/CBOs;	No link exists	Average involvment	Accessible	There is a mental health unit where people are attended to	Average level of integration	Partially integrated		Average level of community participation and ownersip	Yes	District/ regional directors of health services/ medical directors and in-charge(s) of health facilities;	Peer support /Self-Help Groups exist and are extensively involved in community level mental healthcare service planning and implementation	Yes	District/ regional directors of health services/ directors/in-charge(s) of health facilities	Partially integrated	Community participation and ownership is highly inadequate and requires significant improvement	Nurses	Psychiatric Nurse(s)/ Community Mental Health Worker(s);	Psychiatrist(s), nurse(s), clinical psychologist(s) and social worker(s) & others	Personnel at this level are adequate	Yes
Female	38-47 years	Single	Tertiary	Self-employment	Caregiver of a person with a mental health condition	Mid-Ghana (Sunyani/Sunyani West/Kumasi/ New Edubiase)		Average	Average	Low	Average	No		Yes	No	Average level of involvement	No	There are no private health facilities in this area	Irregular monitoring and evaluation take place	Averagely integrated		No	Referrals;	Poorly integrated	No		Back referral from mental health specialist for continuity of care;	No	NGOs/CSOs/CBOs;	No link exists	No involvement	I don't know	There are no medicines	Low level of integration	Partially integrated		No community participation and ownership	No	Caregivers/family members of people with mental health conditions;	No peer support/ Self-Help Groups exist here	I don't know	NGOs/CSOs/CBOs	Partially integrated	Community participation and ownership is highly inadequate and requires significant improvement		Psychiatric Nurse(s)/ Community Mental Health Worker(s);	Psychiatrist(s) and nurse(s)	Personnel at this level are not there	No
Female	48-57 years	Married	Tertiary	Empolyed	User of Mental health services	Mid-Ghana (Sunyani/Sunyani West/Kumasi/ New Edubiase)		Average	Average	Average	Average	No		No	No	Average level of involvement	No	The services of the private health facilities includes mental health	Irregular monitoring and evaluation take place	Averagely integrated		No	Mental health education;	Averagely integrated	No		Mental health rehabilitation (alcohol/ drug detoxification);	No	Private hospitals/clinics;	Minimal link(s) exist	Average involvment	Accessible	There are no medicines	Average level of integration	Partially integrated		Average level of community participation and ownersip	No	Caregivers/family members of people with mental health conditions;	No peer support/ Self-Help Groups exist here	No	Users of mental health services	Partially integrated	Community participation and ownership needs some improvement		Mental Health Social Worker(s)/ Occupational Therapist(s);	Psychiatrist(s), nurse(s), clinical psychologist(s) and social worker(s) & others	Personnel at this level are not there	No
Male	38-47 years	Married	Tertiary	Self-employment	Caregiver of a person with a mental health condition	Mid-Ghana (Sunyani/Sunyani West/Kumasi/ New Edubiase)		I don't know	I don't know	I don't know	I don't know	I don't know		I don't know	I don't know	I don't know	I don't know	There are no private health facilities in this area	No monitoring and evaluation take place	I don't know		I don't know	None of the above;	No integration takes place	I don't know		None of the above;	I don't know	None of the above;	No link exists	No involvement	I don't know	I don’t know	No integration at all	Not integrated		No community participation and ownership	I don't know	None of above;	No peer support/ Self-Help Groups exist here	I don't know	NGOs/CSOs/CBOs	Not integrated	Community participation and ownership is highly inadequate and requires significant improvement		No personnel are in place ;	Psychiatrist(s) and nurse(s)	Personnel at this level are not there	I don't know
Female	38-47 years	Married	Tertiary	Empolyed	User of Mental health services	Mid-Ghana (Sunyani/Sunyani West/Kumasi/ New Edubiase)		High	High	High	High	Yes	Yes	Yes	Yes	High level of involvement	Yes	The services of the private health facilities includes mental health	Regular monitoring and evaluation take(s) place	Fully integrated		Yes	Diagnosis & prescription;Medical review and medicine refill;Mental health education;Referrals;In-patient services ;	Highly integrated	Yes	11 and above beds	All of the above;	Yes	All of the above;	Extensive link(s) exist	High involvment	Accessible	There are mental personnel providing the services	High level of integration	Fully integrated		High level of community participation and ownership	Yes	All of the above;	Peer support /Self-Help Groups exist but they are minimally involved in community level mental healthcare service planning and implementation	Yes	Users of mental health services	Fully integrated	Community participation and ownership is just adequate and needs no improvement		Mental Health Social Worker(s)/ Occupational Therapist(s);Psychiatric Nurse(s)/ Community Mental Health Worker(s);Clinical Psychologist(s)/ Counsellor(s);Mental health support workers (e.g. community volunteers);	Psychiatrist(s), nurse(s), clinical psychologist(s) and social worker(s) & others	Personnel at this level are adequate	Yes
Female	18-27 years	Single	Secondary/ Technical	Student	Caregiver of a person with a mental health condition	Mid-Ghana (Sunyani/Sunyani West/Kumasi/ New Edubiase)		I don't know	Low	I don't know	Low	No		Yes	No	I don't know	No	There are no private health facilities in this area	I don’t know if any monitoring and evlaution take(s) place	I don't know		No	None of the above;	No integration takes place	I don't know		None of the above;	No	Traditional/ faith-based healers;	No link exists	No involvement	I don't know	I don’t know	No integration at all	Not integrated		No community participation and ownership	I don't know	None of above;	No peer support/ Self-Help Groups exist here	I don't know	National health policy makers	Not integrated	Community participation and ownership is highly inadequate and requires significant improvement		Mental Health Social Worker(s)/ Occupational Therapist(s);	Psychiatrist(s), nurse(s), clinical psychologist(s) and social worker(s) & others	Personnel at this inadequate	I don't know
Female	28-37 years	Married	Secondary/ Technical	Student	Mental health/ human rights advocate	Mid-Ghana (Sunyani/Sunyani West/Kumasi/ New Edubiase)		Average	Low	Average	Low	No		Yes	Yes	Minimal level of invovelment	Yes	The services of the private health facilities includes mental health	Irregular monitoring and evaluation take place	Averagely integrated		Yes	Referrals;	Averagely integrated	No		Back referral from mental health specialist for continuity of care;	No	All of the above;	Minimal link(s) exist	Average involvment	Accessible	There are no medicines	Average level of integration	Partially integrated		Average level of community participation and ownersip	No	Caregivers/family members of people with mental health conditions;	Peer support /Self-Help Groups exist but they are minimally involved in community level mental healthcare service planning and implementation	No	Users of mental health services	Partially integrated	Community participation and ownership is highly inadequate and requires significant improvement		Psychiatric Nurse(s)/ Community Mental Health Worker(s);Mental health support workers (e.g. community volunteers);Mental Health Social Worker(s)/ Occupational Therapist(s);Psychiatrist(s), Neurologist(s);	Psychiatrist(s) and nurse(s)	Personnel at this level are adequate	No
Male	38-47 years	Married	Tertiary	Empolyed	Community mental health service provider/ social worker	Northern Ghana (Bolgatanga/ Talensi/ Tamale/ Nanton)		Average	Low	High	Average	I don't know		Yes	Yes	Average level of involvement	Yes	The services of the private health facilities includes mental health	Irregular monitoring and evaluation take place	Averagely integrated		Yes	Referrals;Mental health education;Medical review and medicine refill;Diagnosis & prescription;	Averagely integrated	No		Psychological therapies (counselling & group therapy);Referral to mental health specialist(s) ;Back referral from mental health specialist for continuity of care;	Yes	NGOs/CSOs/CBOs;Private hospitals/clinics;Traditional/ faith-based healers;All of the above;	Extensive link(s) exist	Average involvment	Accessible	There is a mental health unit where people are attended to	Average level of integration	Fully integrated		High level of community participation and ownership	Yes	Users of mental health services/ people with mental health conditions;Caregivers/family members of people with mental health conditions;Healthcare service providers, including personnel of allied professions;District/ regional directors of health services/ medical directors and in-charge(s) of health facilities;All of the above;	Peer support /Self-Help Groups exist and are extensively involved in community level mental healthcare service planning and implementation	Yes	NGOs/CSOs/CBOs	Fully integrated	Community participation and ownership is highly inadequate and requires significant improvement		Psychiatric Nurse(s)/ Community Mental Health Worker(s);Mental Health Social Worker(s)/ Occupational Therapist(s);Mental health support workers (e.g. community volunteers);	Psychiatrist(s), nurse(s), clinical psychologist(s) and social worker(s) & others	Personnel at this level are adequate	I don't know
Female	18-27 years	Single	Tertiary	Unemployed	User of Mental health services	Northern Ghana (Bolgatanga/ Talensi/ Tamale/ Nanton)		Low	I don't know	Low	Low	Yes	Yes	Yes	Yes	Average level of involvement	No	I have not found out if there are private healthcare facilities delivering mental healthcare services	Regular monitoring and evaluation take(s) place	Not integrated		Yes	Diagnosis & prescription;	Averagely integrated	No		Referral to mental health specialist(s) ;	Yes	All of the above;	No link exists	Average involvment	Accessible	There are mental personnel providing the services	Low level of integration	Partially integrated		Low level of community participation and ownership	No	All of the above;	Peer support /Self-Help Groups exist but they are minimally involved in community level mental healthcare service planning and implementation	No	Healthcare service providers	Not integrated	Community participation and ownership is highly inadequate and requires significant improvement		Psychiatric Nurse(s)/ Community Mental Health Worker(s);	Nurses alone	Personnel at this inadequate	I don't know
Female	38-47 years	Married	Tertiary	Empolyed	Community mental health service provider/ social worker	Southern Ghana (Ayawaso East sub-metro/ Ga West/ Accra)		High	High	High	High	Yes	Yes	Yes	Yes	High level of involvement	Yes	The services of the private health facilities includes mental health	Regular monitoring and evaluation take(s) place	Fully integrated		Yes	Diagnosis & prescription;Medical review and medicine refill;Mental health education;Referrals;In-patient services ;	Highly integrated	Yes	1-5 beds	All of the above;	Yes	NGOs/CSOs/CBOs;	Minimal link(s) exist	High involvment	Accessible	There is a mental health unit where people are attended to	High level of integration	Fully integrated		High level of community participation and ownership	Yes	All of the above;	Peer support /Self-Help Groups exist and are extensively involved in community level mental healthcare service planning and implementation	Yes	Healthcare service providers	Fully integrated	Community participation and ownership needs some improvement		Psychiatric Nurse(s)/ Community Mental Health Worker(s);Mental health support workers (e.g. community volunteers);	Psychiatrist(s) and nurse(s)	Personnel at this level are adequate	Yes
Male	38-47 years	Married	Tertiary	Empolyed	Community mental health service provider/ social worker	Northern Ghana (Bolgatanga/ Talensi/ Tamale/ Nanton)		High	Average	High	Average	Yes	Yes	Yes	Yes	High level of involvement	No	Private heath facilities have little or no interest in mental health	Regular monitoring and evaluation take(s) place	Averagely integrated		Yes	Diagnosis & prescription;Medical review and medicine refill;Mental health education;Referrals;	Averagely integrated	No		Psychological therapies (counselling & group therapy);Referral to mental health specialist(s) ;	Yes	Traditional/ faith-based healers;	Minimal link(s) exist	High involvment	Accessible	There is no mental health unit that attends of people with mental health care needs	Average level of integration	Partially integrated		Low level of community participation and ownership	No	Users of mental health services/ people with mental health conditions;Caregivers/family members of people with mental health conditions;Healthcare service providers, including personnel of allied professions;District/ regional directors of health services/ medical directors and in-charge(s) of health facilities;	Peer support /Self-Help Groups exist but they are minimally involved in community level mental healthcare service planning and implementation	Yes	Healthcare service providers	Partially integrated	Community participation and ownership needs some improvement		Psychiatric Nurse(s)/ Community Mental Health Worker(s);	Nurses alone	Personnel at this level are adequate	Yes
Male	18-27 years	Single	Tertiary	Student	Caregiver of a person with a mental health condition	Mid-Ghana (Sunyani/Sunyani West/Kumasi/ New Edubiase)	Low	Low	Low	Low	I don't know	I don't know		I don't know	Yes	Minimal level of invovelment	I don't know	I have not found out if there are private healthcare facilities delivering mental healthcare services	Irregular monitoring and evaluation take place	Not integrated		I don't know	Medical review and medicine refill;	Poorly integrated	I don't know		Psychological therapies (counselling & group therapy);Mental health rehabilitation (alcohol/ drug detoxification);	I don't know	NGOs/CSOs/CBOs;Traditional/ faith-based healers;	No link exists	Low involvement	Not accessible	There is no mental health unit that attends of people with mental health care needs	Low level of integration	Partially integrated		No community participation and ownership	I don't know	Caregivers/family members of people with mental health conditions;	Peer support /Self-Help Groups exist but they are minimally involved in community level mental healthcare service planning and implementation	No	NGOs/CSOs/CBOs	Partially integrated	Community participation and ownership needs some improvement		Psychiatrist(s), Neurologist(s);Psychiatric Nurse(s)/ Community Mental Health Worker(s);	Psychiatrist(s) and nurse(s)	Personnel at this level are not there	I don't know
Female	28-37 years	Married	Tertiary	Empolyed	Community mental health service provider/ social worker	Northern Ghana (Bolgatanga/ Talensi/ Tamale/ Nanton)		Average	Average	Average	Low	Yes	Yes	Yes	Yes	Minimal level of invovelment	No	There are no private health facilities in this area	Irregular monitoring and evaluation take place	Averagely integrated		Yes	Diagnosis & prescription;Medical review and medicine refill;Mental health education;Referrals;In-patient services ;	Averagely integrated	No		Referral to mental health specialist(s) ;	Yes	None of the above;	Minimal link(s) exist	Average involvment	Accessible	There are mental personnel providing the services	Average level of integration	Partially integrated		Average level of community participation and ownersip	Yes	Users of mental health services/ people with mental health conditions;Caregivers/family members of people with mental health conditions;Healthcare service providers, including personnel of allied professions;District/ regional directors of health services/ medical directors and in-charge(s) of health facilities;All of the above;	Peer support /Self-Help Groups exist but they are minimally involved in community level mental healthcare service planning and implementation	Yes	Caregivers of people with mental health conditions	Partially integrated	Community participation and ownership needs some improvement		Psychiatric Nurse(s)/ Community Mental Health Worker(s);	Nurses alone	Personnel at this inadequate	No
Male	28-37 years	Married	Tertiary	Empolyed	User of Mental health services	Northern Ghana (Bolgatanga/ Talensi/ Tamale/ Nanton)		Low	Low	Low	Low	Yes	No	Yes	Yes	Average level of involvement	No	There are no private health facilities in this area	Regular monitoring and evaluation take(s) place	Averagely integrated		Yes	Diagnosis & prescription;	No integration takes place	No		Mental health rehabilitation (alcohol/ drug detoxification);	Yes	NGOs/CSOs/CBOs;	No link exists	Low involvement	Accessible	There are mental personnel providing the services	Low level of integration	Partially integrated		Low level of community participation and ownership	No	District/ regional directors of health services/ medical directors and in-charge(s) of health facilities;	No peer support/ Self-Help Groups exist here	No	Healthcare service providers	Not integrated	Community participation and ownership needs some improvement	Yes	Psychiatric Nurse(s)/ Community Mental Health Worker(s);	Psychiatrist(s) and nurse(s)	Personnel at this inadequate	Yes
Female	28-37 years	Married	Tertiary	Empolyed	District / Regional Director of health services or Director/ in-charge of a healthcare facility	Northern Ghana (Bolgatanga/ Talensi/ Tamale/ Nanton)	Average	Average	Low	Average	Low	Yes	Yes	Yes	Yes	Average level of involvement	No	There are no private health facilities in this area	Regular monitoring and evaluation take(s) place	Averagely integrated	Average	Yes	Diagnosis & prescription;Mental health education;Referrals;	Averagely integrated	No		Mental health rehabilitation (alcohol/ drug detoxification);Psychological therapies (counselling & group therapy);Referral to mental health specialist(s) ;Back referral from mental health specialist for continuity of care;All of the above;	Yes	NGOs/CSOs/CBOs;	Minimal link(s) exist	Average involvment	Accessible	There are mental personnel providing the services	Average level of integration	Partially integrated		Average level of community participation and ownersip	Yes	Users of mental health services/ people with mental health conditions;Caregivers/family members of people with mental health conditions;Healthcare service providers, including personnel of allied professions;District/ regional directors of health services/ medical directors and in-charge(s) of health facilities;All of the above;	Peer support /Self-Help Groups exist but they are minimally involved in community level mental healthcare service planning and implementation	Yes	Healthcare service providers	Fully integrated	Community participation and ownership is highly inadequate and requires significant improvement	Not adequate	Psychiatric Nurse(s)/ Community Mental Health Worker(s);	Psychiatrist(s) and nurse(s)	Personnel at this inadequate	Yes
Male	28-37 years	Married	Tertiary	Empolyed	Community mental health service provider/ social worker	Northern Ghana (Bolgatanga/ Talensi/ Tamale/ Nanton)	Not fair	Average	Low	Low	Low	Yes	Yes	Yes	Yes	Average level of involvement	I don't know	I have not found out if there are private healthcare facilities delivering mental healthcare services	Regular monitoring and evaluation take(s) place	Averagely integrated	1.5	Yes	Diagnosis & prescription;Medical review and medicine refill;Mental health education;	Averagely integrated	I don't know		Referral to mental health specialist(s) ;Mental health rehabilitation (alcohol/ drug detoxification);Psychological therapies (counselling & group therapy);	Yes	NGOs/CSOs/CBOs;Traditional/ faith-based healers;	No link exists	Average involvment	Accessible	There are mental personnel providing the services	Average level of integration	Partially integrated		Low level of community participation and ownership	I don't know	Healthcare service providers, including personnel of allied professions;Caregivers/family members of people with mental health conditions;Users of mental health services/ people with mental health conditions;District/ regional directors of health services/ medical directors and in-charge(s) of health facilities;	Peer support /Self-Help Groups exist but they are minimally involved in community level mental healthcare service planning and implementation	I don't know	Caregivers of people with mental health conditions	Partially integrated	Community participation and ownership needs some improvement		Clinical Psychologist(s)/ Counsellor(s);Psychiatric Nurse(s)/ Community Mental Health Worker(s);	Psychiatrist(s) and nurse(s)	Personnel at this level are adequate	I don't know
Male	18-27 years	Single	Tertiary	Student	Caregiver of a person with a mental health condition	Mid-Ghana (Sunyani/Sunyani West/Kumasi/ New Edubiase)		Low	Low	Average	Low	I don't know		I don't know	I don't know	Minimal level of invovelment	I don't know	I have not found out if there are private healthcare facilities delivering mental healthcare services	I don’t know if any monitoring and evlaution take(s) place	Not integrated		I don't know	Mental health education;	Averagely integrated	I don't know		Mental health rehabilitation (alcohol/ drug detoxification);Psychological therapies (counselling & group therapy);	I don't know	NGOs/CSOs/CBOs;Traditional/ faith-based healers;	No link exists	Low involvement	I don't know	There is no mental health unit that attends of people with mental health care needs	Low level of integration	Partially integrated		No community participation and ownership	I don't know	Caregivers/family members of people with mental health conditions;	Peer support /Self-Help Groups exist and are extensively involved in community level mental healthcare service planning and implementation	No	Caregivers of people with mental health conditions	Partially integrated	Community participation and ownership needs some improvement		Psychiatrist(s), Neurologist(s);Psychiatric Nurse(s)/ Community Mental Health Worker(s);Clinical Psychologist(s)/ Counsellor(s);	Psychiatrist(s) and nurse(s)	Personnel at this level are adequate	I don't know
Male	28-37 years	Married	Tertiary	Empolyed	Community mental health service provider/ social worker	Mid-Ghana (Sunyani/Sunyani West/Kumasi/ New Edubiase)		High	High	High	High	Yes	Yes	Yes	Yes	High level of involvement	I don't know	I have not found out if there are private healthcare facilities delivering mental healthcare services	Regular monitoring and evaluation take(s) place	Fully integrated		Yes	Diagnosis & prescription;Mental health education;Medical review and medicine refill;In-patient services ;	Highly integrated	Yes	11 and above beds	All of the above;	I don't know	NGOs/CSOs/CBOs;Traditional/ faith-based healers;	No link exists	High involvment	Accessible	There is a mental health unit where people are attended to	High level of integration	Fully integrated		Average level of community participation and ownersip	Yes	District/ regional directors of health services/ medical directors and in-charge(s) of health facilities;	Peer support /Self-Help Groups exist but they are minimally involved in community level mental healthcare service planning and implementation	Yes	District/ regional directors of health services/ directors/in-charge(s) of health facilities	Partially integrated	Community participation and ownership needs some improvement		Clinical Psychologist(s)/ Counsellor(s);Psychiatric Nurse(s)/ Community Mental Health Worker(s);Mental health support workers (e.g. community volunteers);	Psychiatrist(s), nurse(s), clinical psychologist(s) and social worker(s) & others	Personnel at this level are adequate	I don't know
Female	28-37 years	Married	Tertiary	Empolyed	Community mental health service provider/ social worker	Northern Ghana (Bolgatanga/ Talensi/ Tamale/ Nanton)		Average	Low	Average	Low	No		Yes	Yes	Minimal level of invovelment	No	The services of the private health facilities includes mental health	Regular monitoring and evaluation take(s) place	Not integrated	40%	No	Mental health education;	Averagely integrated	No		Back referral from mental health specialist for continuity of care;Psychological therapies (counselling & group therapy);Referral to mental health specialist(s) ;	Yes	Traditional/ faith-based healers;NGOs/CSOs/CBOs;	Minimal link(s) exist	Low involvement	Not accessible	There are no medicines	Low level of integration	Partially integrated		High level of community participation and ownership	No	Caregivers/family members of people with mental health conditions;	Peer support /Self-Help Groups exist but they are minimally involved in community level mental healthcare service planning and implementation	Yes	Healthcare service providers	Not integrated	Community participation and ownership needs some improvement	Not at all	Psychiatric Nurse(s)/ Community Mental Health Worker(s);	Nurses alone	Personnel at this inadequate	No
Female	18-27 years	Single	Tertiary	Student	Caregiver of a person with a mental health condition	Mid-Ghana (Sunyani/Sunyani West/Kumasi/ New Edubiase)		Low	Low	Low	Average	I don't know		Yes	Yes	Average level of involvement	I don't know	I have not found out if there are private healthcare facilities delivering mental healthcare services	Irregular monitoring and evaluation take place	I don't know		I don't know	Mental health education;Medical review and medicine refill;In-patient services ;	Poorly integrated	I don't know		Mental health rehabilitation (alcohol/ drug detoxification);Psychological therapies (counselling & group therapy);	I don't know	NGOs/CSOs/CBOs;Traditional/ faith-based healers;	No link exists	Low involvement	I don't know	There are no mental personnel providing the services	Low level of integration	Partially integrated		Low level of community participation and ownership	I don't know	Caregivers/family members of people with mental health conditions;Healthcare service providers, including personnel of allied professions;	Peer support /Self-Help Groups exist but they are minimally involved in community level mental healthcare service planning and implementation	No	Caregivers of people with mental health conditions	Partially integrated	Community participation and ownership needs some improvement	Low	Psychiatrist(s), Neurologist(s);Clinical Psychologist(s)/ Counsellor(s);Psychiatric Nurse(s)/ Community Mental Health Worker(s);	Psychiatrist(s) and nurse(s)	Personnel at this level are adequate	I don't know
Male	68 above years	Married	None	Empolyed	User of Mental health services	Northern Ghana (Bolgatanga/ Talensi/ Tamale/ Nanton)		I don't know	I don't know	I don't know	I don't know	No		No	No	No involvement at all	No	There are no private health facilities in this area	I don’t know if any monitoring and evlaution take(s) place	I don't know		No	Medical review and medicine refill;	No integration takes place	No		None of the above;	I don't know	NGOs/CSOs/CBOs;Traditional/ faith-based healers;	No link exists	No involvement	Not accessible	There are no medicines	No integration at all	Not integrated		No community participation and ownership	No	Healthcare service providers, including personnel of allied professions;	Peer support /Self-Help Groups exist but they are minimally involved in community level mental healthcare service planning and implementation	I don't know	Healthcare service providers	Not integrated	Community participation and ownership is highly inadequate and requires significant improvement		Psychiatric Nurse(s)/ Community Mental Health Worker(s);	Nurses alone	Personnel at this inadequate	I don't know
Male	38-47 years	Married	None	Self-employment	Caregiver of a person with a mental health condition	Northern Ghana (Bolgatanga/ Talensi/ Tamale/ Nanton)		I don't know	I don't know	I don't know	I don't know	I don't know		I don't know	I don't know	No involvement at all	No	There are no private health facilities in this area	No monitoring and evaluation take place	I don't know		I don't know	Medical review and medicine refill;	Poorly integrated	No		None of the above;	No	Traditional/ faith-based healers;	No link exists	Low involvement	Not accessible	There are no medicines	No integration at all	Not integrated		No community participation and ownership	No	None of above;	Peer support /Self-Help Groups exist but they are minimally involved in community level mental healthcare service planning and implementation	I don't know	Healthcare service providers	Not integrated	Community participation and ownership is highly inadequate and requires significant improvement		Psychiatric Nurse(s)/ Community Mental Health Worker(s);	Nurses alone	Personnel at this level are not there	No
Female	18-27 years	Single	Basic (up to Junior Hih School)	Unemployed	User of Mental health services	Northern Ghana (Bolgatanga/ Talensi/ Tamale/ Nanton)		I don't know	I don't know	I don't know	I don't know	No		I don't know	No	No involvement at all	No	There are no private health facilities in this area	I don’t know if any monitoring and evlaution take(s) place	I don't know		I don't know	Medical review and medicine refill;	Poorly integrated	No		None of the above;	I don't know	None of the above;	No link exists	No involvement	Not accessible	There are no medicines	No integration at all	Not integrated		No community participation and ownership	I don't know	Healthcare service providers, including personnel of allied professions;	Peer support /Self-Help Groups exist but they are minimally involved in community level mental healthcare service planning and implementation	No	Users of mental health services	Not integrated	Community participation and ownership is highly inadequate and requires significant improvement		Psychiatric Nurse(s)/ Community Mental Health Worker(s);	Nurses alone	Personnel at this level are not there	I don't know
Female	58-67 years	Married	None	Unemployed	Caregiver of a person with a mental health condition	Northern Ghana (Bolgatanga/ Talensi/ Tamale/ Nanton)		I don't know	I don't know	I don't know	I don't know	Yes	Yes	Yes	Yes	High level of involvement	No	I have not found out if there are private healthcare facilities delivering mental healthcare services	Regular monitoring and evaluation take(s) place	Averagely integrated		I don't know	Diagnosis & prescription;Medical review and medicine refill;	Averagely integrated	No		Psychological therapies (counselling & group therapy);Referral to mental health specialist(s) ;	Yes	None of the above;	No link exists	No involvement	Accessible	There is a mental health unit where people are attended to	Average level of integration	Partially integrated		No community participation and ownership	No	Healthcare service providers, including personnel of allied professions;District/ regional directors of health services/ medical directors and in-charge(s) of health facilities;	No peer support/ Self-Help Groups exist here	Yes	District/ regional directors of health services/ directors/in-charge(s) of health facilities	Not integrated	Community participation and ownership is highly inadequate and requires significant improvement		Psychiatric Nurse(s)/ Community Mental Health Worker(s);	Nurses alone	Personnel at this level are adequate	Yes
Male	48-57 years	Married	None	Self-employment	User of Mental health services	Northern Ghana (Bolgatanga/ Talensi/ Tamale/ Nanton)		I don't know	I don't know	I don't know	I don't know	I don't know		I don't know	No	No involvement at all	No	There are no private health facilities in this area	I don’t know if any monitoring and evlaution take(s) place	I don't know		No	Medical review and medicine refill;	Poorly integrated	No		None of the above;	I don't know	Traditional/ faith-based healers;	No link exists	No involvement	Not accessible	There are no medicines	No integration at all	Not integrated		No community participation and ownership	No	Healthcare service providers, including personnel of allied professions;	Peer support /Self-Help Groups exist but they are minimally involved in community level mental healthcare service planning and implementation	No	Healthcare service providers	Not integrated	Community participation and ownership is highly inadequate and requires significant improvement		Psychiatric Nurse(s)/ Community Mental Health Worker(s);	Nurses alone	Personnel at this level are not there	I don't know
Male	18-27 years	Single	Basic (up to Junior Hih School)	Unemployed	User of Mental health services	Northern Ghana (Bolgatanga/ Talensi/ Tamale/ Nanton)		I don't know	I don't know	I don't know	I don't know	No		Yes	Yes	Average level of involvement	No	I have not found out if there are private healthcare facilities delivering mental healthcare services	I don’t know if any monitoring and evlaution take(s) place	Averagely integrated		Yes	Diagnosis & prescription;	Averagely integrated	No		Psychological therapies (counselling & group therapy);Referral to mental health specialist(s) ;	No	NGOs/CSOs/CBOs;	No link exists	Low involvement	Accessible	There is a mental health unit where people are attended to	Average level of integration	Partially integrated		No community participation and ownership	No	Users of mental health services/ people with mental health conditions;Caregivers/family members of people with mental health conditions;	No peer support/ Self-Help Groups exist here	No	Caregivers of people with mental health conditions	Not integrated	Community participation and ownership is highly inadequate and requires significant improvement		Psychiatric Nurse(s)/ Community Mental Health Worker(s);	Psychiatrist(s), nurse(s), clinical psychologist(s) and social worker(s) & others	Personnel at this level are adequate	Yes
Male	18-27 years	Single	Basic (up to Junior Hih School)	Student	User of Mental health services	Northern Ghana (Bolgatanga/ Talensi/ Tamale/ Nanton)		I don't know	I don't know	I don't know	I don't know	No		Yes	No	No involvement at all	No	There are no private health facilities in this area	I don’t know if any monitoring and evlaution take(s) place	Not integrated		I don't know	Medical review and medicine refill;	No integration takes place	No		None of the above;	No	NGOs/CSOs/CBOs;Traditional/ faith-based healers;	No link exists	No involvement	Not accessible	There are no medicines	No integration at all	Not integrated		No community participation and ownership	No	None of above;	Peer support /Self-Help Groups exist but they are minimally involved in community level mental healthcare service planning and implementation	No	Healthcare service providers	Not integrated	Community participation and ownership is highly inadequate and requires significant improvement		Psychiatric Nurse(s)/ Community Mental Health Worker(s);	Nurses alone	Personnel at this level are not there	No
Female	48-57 years	Single	None	Unemployed	User of Mental health services	Northern Ghana (Bolgatanga/ Talensi/ Tamale/ Nanton)		I don't know	I don't know	I don't know	I don't know	No		No	No	No involvement at all	No	There are no private health facilities in this area	I don’t know if any monitoring and evlaution take(s) place	I don't know		No	Medical review and medicine refill;	Poorly integrated	No		None of the above;	Yes	Traditional/ faith-based healers;	No link exists	Low involvement	Not accessible	There are no medicines	Low level of integration	Not integrated		No community participation and ownership	No	Users of mental health services/ people with mental health conditions;None of above;	Peer support /Self-Help Groups exist but they are minimally involved in community level mental healthcare service planning and implementation	No	Healthcare service providers	Not integrated	Community participation and ownership is highly inadequate and requires significant improvement		Psychiatric Nurse(s)/ Community Mental Health Worker(s);	Psychiatrist(s) and nurse(s)	Personnel at this level are not there	I don't know
Male	58-67 years	Married	None	Self-employment	Caregiver of a person with a mental health condition	Northern Ghana (Bolgatanga/ Talensi/ Tamale/ Nanton)		I don't know	I don't know	I don't know	I don't know	No		No	No	No involvement at all	I don't know	There are no private health facilities in this area	I don’t know if any monitoring and evlaution take(s) place	Not integrated		I don't know	Medical review and medicine refill;	Poorly integrated	No		None of the above;	I don't know	NGOs/CSOs/CBOs;Traditional/ faith-based healers;	No link exists	No involvement	Not accessible	There are no medicines	Low level of integration	Partially integrated		No community participation and ownership	No	Users of mental health services/ people with mental health conditions;	Peer support /Self-Help Groups exist but they are minimally involved in community level mental healthcare service planning and implementation	No	Healthcare service providers	Not integrated	Community participation and ownership is highly inadequate and requires significant improvement		Psychiatric Nurse(s)/ Community Mental Health Worker(s);	Nurses alone	Personnel at this inadequate	I don't know
Male	18-27 years	Single	Basic (up to Junior Hih School)	Unemployed	Caregiver of a person with a mental health condition	Northern Ghana (Bolgatanga/ Talensi/ Tamale/ Nanton)		I don't know	I don't know	I don't know	I don't know	No		Yes	I don't know	Average level of involvement	No	I have not found out if there are private healthcare facilities delivering mental healthcare services	Regular monitoring and evaluation take(s) place	Not integrated		Yes	Diagnosis & prescription;	Averagely integrated	No		Psychological therapies (counselling & group therapy);Referral to mental health specialist(s) ;	No	NGOs/CSOs/CBOs;	No link exists	Low involvement	Accessible	There are mental personnel providing the services	Low level of integration	Partially integrated		No community participation and ownership	No	Users of mental health services/ people with mental health conditions;Caregivers/family members of people with mental health conditions;	No peer support/ Self-Help Groups exist here	No	National health policy makers	Partially integrated	Community participation and ownership is highly inadequate and requires significant improvement		Psychiatric Nurse(s)/ Community Mental Health Worker(s);	Psychiatrist(s) and nurse(s)	Personnel at this inadequate	I don't know
Female	28-37 years	Married	Basic (up to Junior Hih School)	Self-employment	User of Mental health services	Northern Ghana (Bolgatanga/ Talensi/ Tamale/ Nanton)		Low	Low	Low	Low	No		Yes	No	No involvement at all	No	I have not found out if there are private healthcare facilities delivering mental healthcare services	I don’t know if any monitoring and evlaution take(s) place	I don't know		I don't know	Medical review and medicine refill;	Poorly integrated	Yes		None of the above;	Yes	NGOs/CSOs/CBOs;Traditional/ faith-based healers;	No link exists	No involvement	Not accessible	There are no medicines	No integration at all	Partially integrated		Low level of community participation and ownership	No	District/ regional directors of health services/ medical directors and in-charge(s) of health facilities;	Peer support /Self-Help Groups exist but they are minimally involved in community level mental healthcare service planning and implementation	No	Healthcare service providers	Not integrated	Community participation and ownership is highly inadequate and requires significant improvement		Psychiatric Nurse(s)/ Community Mental Health Worker(s);	Nurses alone	Personnel at this level are not there	I don't know
Male	58-67 years	Married	None	Self-employment	Caregiver of a person with a mental health condition	Northern Ghana (Bolgatanga/ Talensi/ Tamale/ Nanton)		I don't know	I don't know	I don't know	I don't know	No		Yes	No	No involvement at all	No	I have not found out if there are private healthcare facilities delivering mental healthcare services	No monitoring and evaluation take place	Not integrated		No	Medical review and medicine refill;	No integration takes place	No		None of the above;	No	NGOs/CSOs/CBOs;Traditional/ faith-based healers;	No link exists	No involvement	Not accessible	There are no medicines	Low level of integration	Not integrated		No community participation and ownership	I don't know	None of above;	Peer support /Self-Help Groups exist but they are minimally involved in community level mental healthcare service planning and implementation	No	NGOs/CSOs/CBOs	Not integrated	Community participation and ownership is highly inadequate and requires significant improvement		Mental health support workers (e.g. community volunteers);	Psychiatrist(s), nurse(s), clinical psychologist(s) and social worker(s) & others	Personnel at this inadequate	I don't know
Female	48-57 years	Married	None	Unemployed	Caregiver of a person with a mental health condition	Northern Ghana (Bolgatanga/ Talensi/ Tamale/ Nanton)		I don't know	I don't know	I don't know	I don't know	No		I don't know	I don't know	No involvement at all	No	There are no private health facilities in this area	I don’t know if any monitoring and evlaution take(s) place	I don't know		I don't know	Medical review and medicine refill;	No integration takes place	No		None of the above;	No	NGOs/CSOs/CBOs;Traditional/ faith-based healers;	No link exists	No involvement	Not accessible	There are no medicines	No integration at all	Not integrated		No community participation and ownership	I don't know	None of above;	Peer support /Self-Help Groups exist but they are minimally involved in community level mental healthcare service planning and implementation	No	Healthcare service providers	Not integrated	Community participation and ownership is highly inadequate and requires significant improvement		Psychiatric Nurse(s)/ Community Mental Health Worker(s);	Nurses alone	Personnel at this level are not there	I don't know
Female	18-27 years	Single	Basic (up to Junior Hih School)	Unemployed	User of Mental health services	Northern Ghana (Bolgatanga/ Talensi/ Tamale/ Nanton)		I don't know	I don't know	I don't know	I don't know	No		Yes	Yes	Average level of involvement	No	I have not found out if there are private healthcare facilities delivering mental healthcare services	Regular monitoring and evaluation take(s) place	Averagely integrated		No	Diagnosis & prescription;	Poorly integrated	No		Psychological therapies (counselling & group therapy);Referral to mental health specialist(s) ;	Yes	NGOs/CSOs/CBOs;	No link exists	Average involvment	Accessible	There is no mental health unit that attends of people with mental health care needs	Low level of integration	Partially integrated		Average level of community participation and ownersip	No	District/ regional directors of health services/ medical directors and in-charge(s) of health facilities;	No peer support/ Self-Help Groups exist here	No	District/ regional directors of health services/ directors/in-charge(s) of health facilities	Partially integrated	Community participation and ownership is highly inadequate and requires significant improvement		Psychiatric Nurse(s)/ Community Mental Health Worker(s);	Psychiatrist(s), nurse(s), clinical psychologist(s) and social worker(s) & others	Personnel at this inadequate	I don't know
Female	48-57 years	Married	None	Self-employment	Caregiver of a person with a mental health condition	Northern Ghana (Bolgatanga/ Talensi/ Tamale/ Nanton)		I don't know	I don't know	I don't know	I don't know	No		Yes	No	No involvement at all	No	There are no private health facilities in this area	No monitoring and evaluation take place	I don't know		I don't know	None of the above;	No integration takes place	I don't know		None of the above;	I don't know	NGOs/CSOs/CBOs;	No link exists	No involvement	I don't know	There are no medicines	No integration at all	Not integrated		No community participation and ownership	No	None of above;	Peer support /Self-Help Groups exist but they are minimally involved in community level mental healthcare service planning and implementation	No	Healthcare service providers	Not integrated	Community participation and ownership is highly inadequate and requires significant improvement		Psychiatric Nurse(s)/ Community Mental Health Worker(s);	Nurses alone	Personnel at this level are not there	I don't know
Male	48-57 years	Married	Basic (up to Junior Hih School)	Self-employment	Caregiver of a person with a mental health condition	Northern Ghana (Bolgatanga/ Talensi/ Tamale/ Nanton)		Low	Low	I don't know	I don't know	No		Yes	I don't know	No involvement at all	No	There are no private health facilities in this area	I don’t know if any monitoring and evlaution take(s) place	Not integrated		I don't know	Medical review and medicine refill;	No integration takes place	No		None of the above;	I don't know	NGOs/CSOs/CBOs;	No link exists	No involvement	Not accessible	There are no medicines	No integration at all	Not integrated		No community participation and ownership	I don't know	Healthcare service providers, including personnel of allied professions;	Peer support /Self-Help Groups exist but they are minimally involved in community level mental healthcare service planning and implementation	No	Healthcare service providers	Partially integrated	Community participation and ownership is highly inadequate and requires significant improvement		Psychiatric Nurse(s)/ Community Mental Health Worker(s);	Nurses alone	Personnel at this level are not there	No
Female	48-57 years	Married	None	Unemployed	Caregiver of a person with a mental health condition	Northern Ghana (Bolgatanga/ Talensi/ Tamale/ Nanton)		I don't know	I don't know	Low	Low	I don't know		Yes	Yes	Average level of involvement	No	I have not found out if there are private healthcare facilities delivering mental healthcare services	Regular monitoring and evaluation take(s) place	Averagely integrated		Yes	Diagnosis & prescription;Medical review and medicine refill;	Poorly integrated	No		Psychological therapies (counselling & group therapy);Mental health rehabilitation (alcohol/ drug detoxification);	Yes	NGOs/CSOs/CBOs;	No link exists	Average involvment	Accessible	There is no mental health unit that attends of people with mental health care needs	Average level of integration	Partially integrated		Average level of community participation and ownersip	I don't know	District/ regional directors of health services/ medical directors and in-charge(s) of health facilities;Healthcare service providers, including personnel of allied professions;	No peer support/ Self-Help Groups exist here	No	District/ regional directors of health services/ directors/in-charge(s) of health facilities	Partially integrated	Community participation and ownership is highly inadequate and requires significant improvement		Psychiatric Nurse(s)/ Community Mental Health Worker(s);	Psychiatrist(s) and nurse(s)	Personnel at this level are not there	I don't know
Male	58-67 years	Married	None	Self-employment	Caregiver of a person with a mental health condition	Northern Ghana (Bolgatanga/ Talensi/ Tamale/ Nanton)		I don't know	I don't know	I don't know	I don't know	I don't know		Yes	No	No involvement at all	No	There are no private health facilities in this area	No monitoring and evaluation take place	Not integrated		Yes	Medical review and medicine refill;	Poorly integrated	No		None of the above;	I don't know	NGOs/CSOs/CBOs;Traditional/ faith-based healers;	No link exists	Low involvement	Not accessible	There are no medicines	No integration at all	Not integrated		No community participation and ownership	I don't know	None of above;	Peer support /Self-Help Groups exist but they are minimally involved in community level mental healthcare service planning and implementation	No	Healthcare service providers	Not integrated	Community participation and ownership is highly inadequate and requires significant improvement		Psychiatric Nurse(s)/ Community Mental Health Worker(s);	Nurses alone	Personnel at this inadequate	No
Female	38-47 years	Married	None	Self-employment	Caregiver of a person with a mental health condition	Northern Ghana (Bolgatanga/ Talensi/ Tamale/ Nanton)		Low	Low	I don't know	I don't know	I don't know		Yes	Yes	Average level of involvement	No	I have not found out if there are private healthcare facilities delivering mental healthcare services	I don’t know if any monitoring and evlaution take(s) place	Averagely integrated		Yes	Diagnosis & prescription;Medical review and medicine refill;	No integration takes place	No		Mental health rehabilitation (alcohol/ drug detoxification);Psychological therapies (counselling & group therapy);	Yes	NGOs/CSOs/CBOs;	No link exists	Low involvement	Accessible	There is no mental health unit that attends of people with mental health care needs	Low level of integration	Partially integrated		Low level of community participation and ownership	I don't know	Healthcare service providers, including personnel of allied professions;	No peer support/ Self-Help Groups exist here	No	Healthcare service providers	Partially integrated	Community participation and ownership is highly inadequate and requires significant improvement		Psychiatric Nurse(s)/ Community Mental Health Worker(s);	Psychiatrist(s) and nurse(s)	Personnel at this level are not there	I don't know
Female	28-37 years	Married	Tertiary	Empolyed	Community mental health service provider/ social worker	Northern Ghana (Bolgatanga/ Talensi/ Tamale/ Nanton)		I don't know	I don't know	Low	Low	No		Yes	Yes	Minimal level of invovelment	No	There are no private health facilities in this area	I don’t know if any monitoring and evlaution take(s) place	I don't know		I don't know	Medical review and medicine refill;	Poorly integrated	No		None of the above;	No	NGOs/CSOs/CBOs;	No link exists	No involvement	Accessible	There are no medicines	No integration at all	Not integrated		No community participation and ownership	No	District/ regional directors of health services/ medical directors and in-charge(s) of health facilities;Healthcare service providers, including personnel of allied professions;	Peer support /Self-Help Groups exist but they are minimally involved in community level mental healthcare service planning and implementation	No	National health policy makers	Partially integrated	Community participation and ownership needs some improvement		Psychiatric Nurse(s)/ Community Mental Health Worker(s);	Nurses alone	Personnel at this level are not there	No
Female	48-57 years	Widowed	None	Self-employment	Caregiver of a person with a mental health condition	Northern Ghana (Bolgatanga/ Talensi/ Tamale/ Nanton)		I don't know	I don't know	I don't know	I don't know	I don't know		Yes	Yes	Average level of involvement	No	There are no private health facilities in this area	Regular monitoring and evaluation take(s) place	Averagely integrated		Yes	Diagnosis & prescription;Medical review and medicine refill;	Averagely integrated	No		Psychological therapies (counselling & group therapy);Mental health rehabilitation (alcohol/ drug detoxification);	Yes	NGOs/CSOs/CBOs;	No link exists	Average involvment	Accessible	There is a mental health unit where people are attended to	Average level of integration	Partially integrated		No community participation and ownership	I don't know	Healthcare service providers, including personnel of allied professions;District/ regional directors of health services/ medical directors and in-charge(s) of health facilities;	No peer support/ Self-Help Groups exist here	Yes	District/ regional directors of health services/ directors/in-charge(s) of health facilities	Not integrated	Community participation and ownership is highly inadequate and requires significant improvement		Psychiatric Nurse(s)/ Community Mental Health Worker(s);	Psychiatrist(s) and nurse(s)	Personnel at this level are not there	I don't know
Male	28-37 years	Single	Basic (up to Junior Hih School)	Unemployed	User of Mental health services	Northern Ghana (Bolgatanga/ Talensi/ Tamale/ Nanton)		I don't know	I don't know	I don't know	I don't know	Yes	I don't know	Yes	Yes	Minimal level of invovelment	No	There are no private health facilities in this area	I don’t know if any monitoring and evlaution take(s) place	Averagely integrated		Yes	Diagnosis & prescription;Medical review and medicine refill;	Poorly integrated	No		Referral to mental health specialist(s) ;Psychological therapies (counselling & group therapy);	Yes	NGOs/CSOs/CBOs;	No link exists	Average involvment	Accessible	There is a mental health unit where people are attended to	Low level of integration	Partially integrated		No community participation and ownership	I don't know	District/ regional directors of health services/ medical directors and in-charge(s) of health facilities;Healthcare service providers, including personnel of allied professions;	No peer support/ Self-Help Groups exist here	I don't know	District/ regional directors of health services/ directors/in-charge(s) of health facilities	Partially integrated	Community participation and ownership is highly inadequate and requires significant improvement		Psychiatric Nurse(s)/ Community Mental Health Worker(s);	Psychiatrist(s), nurse(s), clinical psychologist(s) and social worker(s) & others	Personnel at this level are not there	I don't know
Male	28-37 years	Single	Basic (up to Junior Hih School)	Unemployed	User of Mental health services	Northern Ghana (Bolgatanga/ Talensi/ Tamale/ Nanton)		I don't know	I don't know	I don't know	I don't know	Yes	I don't know	Yes	Yes	Minimal level of invovelment	No	There are no private health facilities in this area	I don’t know if any monitoring and evlaution take(s) place	Averagely integrated		Yes	Diagnosis & prescription;Medical review and medicine refill;	Poorly integrated	No		Referral to mental health specialist(s) ;Psychological therapies (counselling & group therapy);	Yes	NGOs/CSOs/CBOs;	No link exists	Average involvment	Accessible	There is a mental health unit where people are attended to	Low level of integration	Partially integrated		No community participation and ownership	I don't know	District/ regional directors of health services/ medical directors and in-charge(s) of health facilities;Healthcare service providers, including personnel of allied professions;	No peer support/ Self-Help Groups exist here	I don't know	District/ regional directors of health services/ directors/in-charge(s) of health facilities	Partially integrated	Community participation and ownership is highly inadequate and requires significant improvement		Psychiatric Nurse(s)/ Community Mental Health Worker(s);	Psychiatrist(s), nurse(s), clinical psychologist(s) and social worker(s) & others	Personnel at this level are not there	I don't know
Male	18-27 years	Single	Tertiary	Student	Caregiver of a person with a mental health condition	Mid-Ghana (Sunyani/Sunyani West/Kumasi/ New Edubiase)		Low	Low	I don't know	I don't know	I don't know		No	I don't know	Average level of involvement	I don't know	I have not found out if there are private healthcare facilities delivering mental healthcare services	I don’t know if any monitoring and evlaution take(s) place	Not integrated		I don't know	Mental health education;Medical review and medicine refill;	Poorly integrated	I don't know		Psychological therapies (counselling & group therapy);Mental health rehabilitation (alcohol/ drug detoxification);	I don't know	NGOs/CSOs/CBOs;Traditional/ faith-based healers;	No link exists	Low involvement	Accessible	There are no medicines	Low level of integration	Partially integrated		Low level of community participation and ownership	I don't know	Caregivers/family members of people with mental health conditions;Users of mental health services/ people with mental health conditions;	Peer support /Self-Help Groups exist but they are minimally involved in community level mental healthcare service planning and implementation	I don't know	Caregivers of people with mental health conditions	Partially integrated	Community participation and ownership needs some improvement		Psychiatric Nurse(s)/ Community Mental Health Worker(s);Mental Health Social Worker(s)/ Occupational Therapist(s);	Psychiatrist(s) and nurse(s)	Personnel at this level are adequate	I don't know
Male	28-37 years	Married	Tertiary	Empolyed	Community mental health service provider/ social worker	Northern Ghana (Bolgatanga/ Talensi/ Tamale/ Nanton)		Low	Low	Average	Low	No		Yes	Yes	No involvement at all	No	There are no private health facilities in this area	Irregular monitoring and evaluation take place	Averagely integrated		Yes	Diagnosis & prescription;Medical review and medicine refill;Mental health education;Referrals;	Averagely integrated	No		Psychological therapies (counselling & group therapy);	Yes	Traditional/ faith-based healers;	Minimal link(s) exist	Average involvment	Accessible	There are no medicines	Low level of integration	Partially integrated		Average level of community participation and ownersip	I don't know	District/ regional directors of health services/ medical directors and in-charge(s) of health facilities;Healthcare service providers, including personnel of allied professions;	Peer support /Self-Help Groups exist but they are minimally involved in community level mental healthcare service planning and implementation	Yes	National health policy makers	Partially integrated	Community participation and ownership needs some improvement		Psychiatric Nurse(s)/ Community Mental Health Worker(s);	Nurses alone	Personnel at this inadequate	No
Female	38-47 years	Married	Tertiary	Empolyed	Community mental health service provider/ social worker	Northern Ghana (Bolgatanga/ Talensi/ Tamale/ Nanton)		High	Average	Average	Average	I don't know		Yes	I don't know	Minimal level of invovelment	No	There are no private health facilities in this area	Regular monitoring and evaluation take(s) place	Averagely integrated		Yes	Diagnosis & prescription;Medical review and medicine refill;Mental health education;Referrals;In-patient services ;	Averagely integrated	No		Referral to mental health specialist(s) ;Psychological therapies (counselling & group therapy);	Yes	NGOs/CSOs/CBOs;Traditional/ faith-based healers;	Minimal link(s) exist	No involvement	Accessible	There is a mental health unit where people are attended to	Low level of integration	Partially integrated		Low level of community participation and ownership	No	District/ regional directors of health services/ medical directors and in-charge(s) of health facilities;Healthcare service providers, including personnel of allied professions;	Peer support /Self-Help Groups exist but they are minimally involved in community level mental healthcare service planning and implementation	Yes	Healthcare service providers	Not integrated	Community participation and ownership is highly inadequate and requires significant improvement		Psychiatric Nurse(s)/ Community Mental Health Worker(s);Mental health support workers (e.g. community volunteers);	Nurses alone	Personnel at this inadequate	I don't know
Male	28-37 years	Married	None	Empolyed	Mental health/ human rights advocate	Mid-Ghana (Sunyani/Sunyani West/Kumasi/ New Edubiase)		Average	High	Average	Low	Yes	Yes	Yes	Yes	Average level of involvement	I don't know	I have not found out if there are private healthcare facilities delivering mental healthcare services	Regular monitoring and evaluation take(s) place	Averagely integrated		No	Mental health education;Medical review and medicine refill;	Averagely integrated	No		Psychological therapies (counselling & group therapy);Mental health rehabilitation (alcohol/ drug detoxification);	I don't know	Traditional/ faith-based healers;NGOs/CSOs/CBOs;	Minimal link(s) exist	Low involvement	Accessible	There is a mental health unit where people are attended to	Average level of integration	Partially integrated		Average level of community participation and ownersip	Yes	Healthcare service providers, including personnel of allied professions;Caregivers/family members of people with mental health conditions;	Peer support /Self-Help Groups exist but they are minimally involved in community level mental healthcare service planning and implementation	No	Healthcare service providers	Partially integrated	Community participation and ownership needs some improvement		Psychiatric Nurse(s)/ Community Mental Health Worker(s);Mental Health Social Worker(s)/ Occupational Therapist(s);	Psychiatrist(s), nurse(s), clinical psychologist(s) and social worker(s) & others	Personnel at this level are adequate	Yes
Female	28-37 years	Single	None	Empolyed	Community mental health service provider/ social worker	Mid-Ghana (Sunyani/Sunyani West/Kumasi/ New Edubiase)		Average	Average	Average	Low	Yes	Yes	Yes	No	Average level of involvement	I don't know	Private heath facilities have little or no interest in mental health	Irregular monitoring and evaluation take place	Averagely integrated		I don't know	Mental health education;Medical review and medicine refill;	Averagely integrated	No		Mental health rehabilitation (alcohol/ drug detoxification);Psychological therapies (counselling & group therapy);	Yes	NGOs/CSOs/CBOs;Traditional/ faith-based healers;	Minimal link(s) exist	Low involvement	Accessible	There is no mental health unit that attends of people with mental health care needs	Low level of integration	Partially integrated		Average level of community participation and ownersip	Yes	Caregivers/family members of people with mental health conditions;Healthcare service providers, including personnel of allied professions;	Peer support /Self-Help Groups exist but they are minimally involved in community level mental healthcare service planning and implementation	Yes	Healthcare service providers	Partially integrated	Community participation and ownership needs some improvement		Psychiatric Nurse(s)/ Community Mental Health Worker(s);Mental Health Social Worker(s)/ Occupational Therapist(s);	Psychiatrist(s) and nurse(s)	Personnel at this level are adequate	Yes
Female	18-27 years	Single	Tertiary	Student	Caregiver of a person with a mental health condition	Mid-Ghana (Sunyani/Sunyani West/Kumasi/ New Edubiase)		Low	I don't know	Low	I don't know	No		Yes	I don't know	Minimal level of invovelment	No	I have not found out if there are private healthcare facilities delivering mental healthcare services	Irregular monitoring and evaluation take place	Averagely integrated		I don't know	Mental health education;Medical review and medicine refill;	Poorly integrated	I don't know		Mental health rehabilitation (alcohol/ drug detoxification);Psychological therapies (counselling & group therapy);	I don't know	Traditional/ faith-based healers;NGOs/CSOs/CBOs;	No link exists	No involvement	I don't know	There are no medicines	Low level of integration	Partially integrated		Low level of community participation and ownership	I don't know	Caregivers/family members of people with mental health conditions;Users of mental health services/ people with mental health conditions;	Peer support /Self-Help Groups exist but they are minimally involved in community level mental healthcare service planning and implementation	I don't know	NGOs/CSOs/CBOs	Partially integrated	Community participation and ownership is just adequate and needs no improvement		Psychiatric Nurse(s)/ Community Mental Health Worker(s);Mental Health Social Worker(s)/ Occupational Therapist(s);	Psychiatrist(s) and nurse(s)	Personnel at this level are adequate	Yes
Male	28-37 years	Single	Tertiary	Student	Community mental health service provider/ social worker	Mid-Ghana (Sunyani/Sunyani West/Kumasi/ New Edubiase)		Low	Low	Average	Average	Yes	Yes	Yes	No	Average level of involvement	Yes	Private heath facilities have little or no interest in mental health	Irregular monitoring and evaluation take place	Averagely integrated		I don't know	Medical review and medicine refill;Mental health education;	Averagely integrated	No		Referral to mental health specialist(s) ;Mental health rehabilitation (alcohol/ drug detoxification);	I don't know	NGOs/CSOs/CBOs;Traditional/ faith-based healers;	Minimal link(s) exist	Average involvment	I don't know	There are no medicines	Low level of integration	Partially integrated		Average level of community participation and ownersip	I don't know	Healthcare service providers, including personnel of allied professions;Caregivers/family members of people with mental health conditions;	Peer support /Self-Help Groups exist and are extensively involved in community level mental healthcare service planning and implementation	Yes	Healthcare service providers	Partially integrated	Community participation and ownership is just adequate and needs no improvement		Mental Health Social Worker(s)/ Occupational Therapist(s);Psychiatric Nurse(s)/ Community Mental Health Worker(s);	Psychiatrist(s), nurse(s), clinical psychologist(s) and social worker(s) & others	Personnel at this level are adequate	Yes
Male	48-57 years	Married	Tertiary	Empolyed	District / Regional Director of health services or Director/ in-charge of a healthcare facility	Northern Ghana (Bolgatanga/ Talensi/ Tamale/ Nanton)		Average	Average	Average	Average	No		Yes	Yes	Average level of involvement	No	There are no private health facilities in this area	Regular monitoring and evaluation take(s) place	Averagely integrated		Yes	Diagnosis & prescription;Medical review and medicine refill;	Averagely integrated	No		Psychological therapies (counselling & group therapy);Mental health rehabilitation (alcohol/ drug detoxification);Referral to mental health specialist(s) ;	Yes	NGOs/CSOs/CBOs;	No link exists	Average involvment	Accessible	There is a mental health unit where people are attended to	Average level of integration	Partially integrated		Average level of community participation and ownersip	No	Caregivers/family members of people with mental health conditions;Users of mental health services/ people with mental health conditions;Healthcare service providers, including personnel of allied professions;District/ regional directors of health services/ medical directors and in-charge(s) of health facilities;	No peer support/ Self-Help Groups exist here	Yes	NGOs/CSOs/CBOs	Partially integrated	Community participation and ownership needs some improvement		Psychiatric Nurse(s)/ Community Mental Health Worker(s);	Psychiatrist(s) and nurse(s)	Personnel at this level are adequate	Yes
Female	18-27 years	Single	Tertiary	Student	Caregiver of a person with a mental health condition	Mid-Ghana (Sunyani/Sunyani West/Kumasi/ New Edubiase)		Low	Low	Average	I don't know	I don't know		No	I don't know	Minimal level of invovelment	I don't know	I have not found out if there are private healthcare facilities delivering mental healthcare services	I don’t know if any monitoring and evlaution take(s) place	I don't know		No	Medical review and medicine refill;Mental health education;	Poorly integrated	I don't know		Referral to mental health specialist(s) ;Mental health rehabilitation (alcohol/ drug detoxification);	I don't know	NGOs/CSOs/CBOs;Traditional/ faith-based healers;	Minimal link(s) exist	Low involvement	I don't know	There are no mental personnel providing the services	Low level of integration	Partially integrated		Low level of community participation and ownership	I don't know	Caregivers/family members of people with mental health conditions;Healthcare service providers, including personnel of allied professions;	Peer support /Self-Help Groups exist but they are minimally involved in community level mental healthcare service planning and implementation	I don't know	Caregivers of people with mental health conditions	Partially integrated	Community participation and ownership needs some improvement		No personnel are in place ;	No personnel in place providing mental healthcare services	Personnel at this level are not there	I don't know
Female	38-47 years	Married	None	Self-employment	Caregiver of a person with a mental health condition	Mid-Ghana (Sunyani/Sunyani West/Kumasi/ New Edubiase)		Average	Low	Low	I don't know	I don't know		I don't know	I don't know	No involvement at all	I don't know	I have not found out if there are private healthcare facilities delivering mental healthcare services	Irregular monitoring and evaluation take place	Averagely integrated		I don't know	Medical review and medicine refill;Mental health education;	Poorly integrated	I don't know		Mental health rehabilitation (alcohol/ drug detoxification);Referral to mental health specialist(s) ;	I don't know	NGOs/CSOs/CBOs;Traditional/ faith-based healers;	No link exists	Low involvement	I don't know	There are no mental personnel providing the services	Low level of integration	Partially integrated		Low level of community participation and ownership	I don't know	Caregivers/family members of people with mental health conditions;District/ regional directors of health services/ medical directors and in-charge(s) of health facilities;	No peer support/ Self-Help Groups exist here	I don't know	Caregivers of people with mental health conditions	Partially integrated	Community participation and ownership is just adequate and needs no improvement		No personnel are in place ;Psychiatrist(s), Neurologist(s);	Psychiatrist(s) and nurse(s)	Personnel at this level are not there	I don't know
Female	38-47 years	Married	Tertiary	Empolyed	Community mental health service provider/ social worker	Southern Ghana (Ayawaso East sub-metro/ Ga West/ Accra)		Average	Average	Average	Low	No		Yes	Yes	Average level of involvement	No	Private heath facilities have little or no interest in mental health	Irregular monitoring and evaluation take place	Averagely integrated	30 to 40%	Yes	Mental health education;Medical review and medicine refill;Diagnosis & prescription;Referrals;	Averagely integrated	No		Psychological therapies (counselling & group therapy);Referral to mental health specialist(s) ;	Yes	Traditional/ faith-based healers;All of the above;Private hospitals/clinics;NGOs/CSOs/CBOs;	Minimal link(s) exist	Average involvment	Accessible	There is a mental health unit where people are attended to	Low level of integration	Partially integrated		High level of community participation and ownership	No	Caregivers/family members of people with mental health conditions;	Peer support /Self-Help Groups exist but they are minimally involved in community level mental healthcare service planning and implementation	No	NGOs/CSOs/CBOs	Partially integrated	Community participation and ownership needs some improvement	Woefully inadequate resources	Psychiatric Nurse(s)/ Community Mental Health Worker(s);	Nurses alone	Personnel at this inadequate	I don't know
Male	18-27 years	Married	Tertiary	Student	User of Mental health services	Mid-Ghana (Sunyani/Sunyani West/Kumasi/ New Edubiase)		Low	I don't know	Low	I don't know	No		Yes	Yes	Average level of involvement	Yes	The services of the private health facilities includes mental health	Irregular monitoring and evaluation take place	Fully integrated		Yes	Mental health education;	Poorly integrated	I don't know		Referral to mental health specialist(s) ;	No	NGOs/CSOs/CBOs;Traditional/ faith-based healers;	Minimal link(s) exist	Average involvment	Accessible	There are no medicines	Average level of integration	Not integrated		No community participation and ownership	No	Users of mental health services/ people with mental health conditions;	No peer support/ Self-Help Groups exist here	I don't know	Caregivers of people with mental health conditions	Partially integrated	Community participation and ownership is highly inadequate and requires significant improvement		Psychiatric Nurse(s)/ Community Mental Health Worker(s);	Psychiatrist(s), nurse(s), clinical psychologist(s) and social worker(s) & others	Personnel at this level are adequate	Yes
Female	28-37 years	Married	Tertiary	Empolyed	Community mental health service provider/ social worker	Southern Ghana (Ayawaso East sub-metro/ Ga West/ Accra)		Average	Average	Average	Low	Yes	Yes	Yes	Yes	No involvement at all	I don't know	I have not found out if there are private healthcare facilities delivering mental healthcare services	Irregular monitoring and evaluation take place	Averagely integrated		Yes	Diagnosis & prescription;Medical review and medicine refill;Mental health education;Referrals;	Averagely integrated	No		Psychological therapies (counselling & group therapy);Mental health rehabilitation (alcohol/ drug detoxification);	Yes	Traditional/ faith-based healers;NGOs/CSOs/CBOs;	Minimal link(s) exist	Low involvement	Accessible	There is a mental health unit where people are attended to	Average level of integration	Partially integrated		Average level of community participation and ownersip	Yes	Users of mental health services/ people with mental health conditions;Caregivers/family members of people with mental health conditions;Healthcare service providers, including personnel of allied professions;District/ regional directors of health services/ medical directors and in-charge(s) of health facilities;All of the above;	Peer support /Self-Help Groups exist but they are minimally involved in community level mental healthcare service planning and implementation	Yes	Healthcare service providers	Not integrated	Community participation and ownership is highly inadequate and requires significant improvement		Psychiatric Nurse(s)/ Community Mental Health Worker(s);	Nurses alone	Personnel at this level are adequate	Yes
Male	28-37 years	Married	Tertiary	Empolyed	Community mental health service provider/ social worker	Northern Ghana (Bolgatanga/ Talensi/ Tamale/ Nanton)	Low	High	Low	High	Low	Yes	No	Yes	Yes	Average level of involvement	Yes	Private heath facilities have little or no interest in mental health	Irregular monitoring and evaluation take place	Not integrated	Low	Yes	Diagnosis & prescription;Medical review and medicine refill;Mental health education;Referrals;	Averagely integrated	No		Psychological therapies (counselling & group therapy);Mental health rehabilitation (alcohol/ drug detoxification);Referral to mental health specialist(s) ;Back referral from mental health specialist for continuity of care;All of the above;	Yes	NGOs/CSOs/CBOs;All of the above;Traditional/ faith-based healers;	Minimal link(s) exist	Low involvement	Accessible	There are mental personnel providing the services	Low level of integration	Partially integrated		Low level of community participation and ownership	Yes	Users of mental health services/ people with mental health conditions;Caregivers/family members of people with mental health conditions;Healthcare service providers, including personnel of allied professions;All of the above;District/ regional directors of health services/ medical directors and in-charge(s) of health facilities;	Peer support /Self-Help Groups exist and are extensively involved in community level mental healthcare service planning and implementation	No	Healthcare service providers	Partially integrated	Community participation and ownership needs some improvement		Psychiatric Nurse(s)/ Community Mental Health Worker(s);	Nurses alone	Personnel at this inadequate	Yes
Female	28-37 years	Married	Basic (up to Junior Hih School)	Self-employment	Caregiver of a person with a mental health condition	Northern Ghana (Bolgatanga/ Talensi/ Tamale/ Nanton)		I don't know	I don't know	I don't know	I don't know	No		Yes	No	No involvement at all	No	Private heath facilities have little or no interest in mental health	I don’t know if any monitoring and evlaution take(s) place	Averagely integrated		Yes	Medical review and medicine refill;	Poorly integrated	No		None of the above;	No	Traditional/ faith-based healers;	No link exists	Low involvement	Not accessible	There are no medicines	Low level of integration	Partially integrated		Low level of community participation and ownership	No	Healthcare service providers, including personnel of allied professions;	Peer support /Self-Help Groups exist but they are minimally involved in community level mental healthcare service planning and implementation	No	Users of mental health services	Partially integrated	Community participation and ownership is highly inadequate and requires significant improvement		Psychiatric Nurse(s)/ Community Mental Health Worker(s);	Psychiatrist(s) and nurse(s)	Personnel at this inadequate	I don't know
Female	18-27 years	Single	Basic (up to Junior Hih School)	Unemployed	Caregiver of a person with a mental health condition	Northern Ghana (Bolgatanga/ Talensi/ Tamale/ Nanton)		I don't know	I don't know	I don't know	I don't know	No		Yes	Yes	Average level of involvement	No	There are no private health facilities in this area	Regular monitoring and evaluation take(s) place	Averagely integrated		Yes	Diagnosis & prescription;	Averagely integrated	No		Psychological therapies (counselling & group therapy);	Yes	NGOs/CSOs/CBOs;	No link exists	Average involvment	Accessible	There is a mental health unit where people are attended to	Average level of integration	Partially integrated		Low level of community participation and ownership	I don't know	Healthcare service providers, including personnel of allied professions;District/ regional directors of health services/ medical directors and in-charge(s) of health facilities;	Peer support /Self-Help Groups exist and are extensively involved in community level mental healthcare service planning and implementation	Yes	Healthcare service providers	Partially integrated	Community participation and ownership is highly inadequate and requires significant improvement		Psychiatric Nurse(s)/ Community Mental Health Worker(s);	Psychiatrist(s) and nurse(s)	Personnel at this level are not there	I don't know
Female	28-37 years	Single	None	Unemployed	User of Mental health services	Northern Ghana (Bolgatanga/ Talensi/ Tamale/ Nanton)		I don't know	I don't know	I don't know	I don't know	No		Yes	I don't know	Minimal level of invovelment	No	I have not found out if there are private healthcare facilities delivering mental healthcare services	I don’t know if any monitoring and evlaution take(s) place	I don't know		I don't know	Medical review and medicine refill;	Poorly integrated	No		None of the above;	No	Traditional/ faith-based healers;	No link exists	No involvement	Accessible	There is a mental health unit where people are attended to	No integration at all	Partially integrated		Low level of community participation and ownership	I don't know	Users of mental health services/ people with mental health conditions;	Peer support /Self-Help Groups exist but they are minimally involved in community level mental healthcare service planning and implementation	No	Users of mental health services	Partially integrated	Community participation and ownership is highly inadequate and requires significant improvement		Psychiatric Nurse(s)/ Community Mental Health Worker(s);	Nurses alone	Personnel at this level are not there	I don't know
Male	58-67 years	Married	Basic (up to Junior Hih School)	Self-employment	Caregiver of a person with a mental health condition	Northern Ghana (Bolgatanga/ Talensi/ Tamale/ Nanton)		I don't know	I don't know	I don't know	I don't know	No		Yes	No	No involvement at all	No	I have not found out if there are private healthcare facilities delivering mental healthcare services	I don’t know if any monitoring and evlaution take(s) place	I don't know		No	Medical review and medicine refill;	Poorly integrated	No		None of the above;	No	Traditional/ faith-based healers;	No link exists	No involvement	Not accessible	There are no medicines	Low level of integration	Partially integrated		No community participation and ownership	No	Healthcare service providers, including personnel of allied professions;	Peer support /Self-Help Groups exist but they are minimally involved in community level mental healthcare service planning and implementation	No	Healthcare service providers	Partially integrated	Community participation and ownership is highly inadequate and requires significant improvement		Psychiatric Nurse(s)/ Community Mental Health Worker(s);	Nurses alone	Personnel at this inadequate	No
Female	28-37 years	Married	None	Unemployed	User of Mental health services	Northern Ghana (Bolgatanga/ Talensi/ Tamale/ Nanton)		I don't know	I don't know	I don't know	I don't know	I don't know		Yes	Yes	Average level of involvement	I don't know	I have not found out if there are private healthcare facilities delivering mental healthcare services	I don’t know if any monitoring and evlaution take(s) place	Averagely integrated		Yes	Diagnosis & prescription;Medical review and medicine refill;	Averagely integrated	Yes		Psychological therapies (counselling & group therapy);Mental health rehabilitation (alcohol/ drug detoxification);	No	NGOs/CSOs/CBOs;	No link exists	Average involvment	Accessible	There is a mental health unit where people are attended to	Low level of integration	Partially integrated		Average level of community participation and ownersip	I don't know	Healthcare service providers, including personnel of allied professions;District/ regional directors of health services/ medical directors and in-charge(s) of health facilities;	Peer support /Self-Help Groups exist and are extensively involved in community level mental healthcare service planning and implementation	Yes	District/ regional directors of health services/ directors/in-charge(s) of health facilities	Partially integrated	Community participation and ownership is highly inadequate and requires significant improvement		Psychiatric Nurse(s)/ Community Mental Health Worker(s);	Psychiatrist(s) and nurse(s)	Personnel at this inadequate	I don't know
Female	58-67 years	Married	None	Unemployed	Caregiver of a person with a mental health condition	Northern Ghana (Bolgatanga/ Talensi/ Tamale/ Nanton)		I don't know	I don't know	I don't know	I don't know	No		Yes	No	Minimal level of invovelment	No	There are no private health facilities in this area	I don’t know if any monitoring and evlaution take(s) place	Averagely integrated		No	Medical review and medicine refill;	No integration takes place	No		None of the above;	No	Traditional/ faith-based healers;NGOs/CSOs/CBOs;	No link exists	No involvement	Not accessible	There are no medicines	No integration at all	Partially integrated		No community participation and ownership	I don't know	Healthcare service providers, including personnel of allied professions;	Peer support /Self-Help Groups exist but they are minimally involved in community level mental healthcare service planning and implementation	No	Healthcare service providers	Partially integrated	Community participation and ownership needs some improvement		Psychiatric Nurse(s)/ Community Mental Health Worker(s);	Nurses alone	Personnel at this level are not there	I don't know
Female	58-67 years	Widowed	None	Unemployed	User of Mental health services	Northern Ghana (Bolgatanga/ Talensi/ Tamale/ Nanton)		I don't know	I don't know	I don't know	I don't know	No		No	No	No involvement at all	No	There are no private health facilities in this area	I don’t know if any monitoring and evlaution take(s) place	Not integrated		Yes	Medical review and medicine refill;	Poorly integrated	No		None of the above;	No	NGOs/CSOs/CBOs;Traditional/ faith-based healers;	No link exists	No involvement	Accessible	There is a mental health unit where people are attended to	Low level of integration	Partially integrated		No community participation and ownership	I don't know	Healthcare service providers, including personnel of allied professions;District/ regional directors of health services/ medical directors and in-charge(s) of health facilities;	No peer support/ Self-Help Groups exist here	No	District/ regional directors of health services/ directors/in-charge(s) of health facilities	Partially integrated	Community participation and ownership is highly inadequate and requires significant improvement		Psychiatric Nurse(s)/ Community Mental Health Worker(s);	Psychiatrist(s) and nurse(s)	Personnel at this level are not there	No
Female	28-37 years	Single	Basic (up to Junior Hih School)	Self-employment	Caregiver of a person with a mental health condition	Northern Ghana (Bolgatanga/ Talensi/ Tamale/ Nanton)		I don't know	I don't know	I don't know	I don't know	I don't know		No	I don't know	Average level of involvement	No	I have not found out if there are private healthcare facilities delivering mental healthcare services	Regular monitoring and evaluation take(s) place	Averagely integrated		Yes	Diagnosis & prescription;Medical review and medicine refill;	Averagely integrated	No		Psychological therapies (counselling & group therapy);Mental health rehabilitation (alcohol/ drug detoxification);	No	None of the above;	No link exists	Average involvment	Accessible	There is a mental health unit where people are attended to	Average level of integration	Partially integrated		Average level of community participation and ownersip	I don't know	District/ regional directors of health services/ medical directors and in-charge(s) of health facilities;	Peer support /Self-Help Groups exist and are extensively involved in community level mental healthcare service planning and implementation	Yes	NGOs/CSOs/CBOs	Partially integrated	Community participation and ownership is highly inadequate and requires significant improvement		Psychiatric Nurse(s)/ Community Mental Health Worker(s);	Psychiatrist(s) and nurse(s)	Personnel at this level are adequate	Yes
Male	28-37 years	Married	Basic (up to Junior Hih School)	Self-employment	Caregiver of a person with a mental health condition	Northern Ghana (Bolgatanga/ Talensi/ Tamale/ Nanton)		I don't know	I don't know	I don't know	I don't know	No		Yes	No	No involvement at all	No	There are no private health facilities in this area	I don’t know if any monitoring and evlaution take(s) place	Averagely integrated		Yes	Medical review and medicine refill;	Poorly integrated	No		None of the above;	No	Traditional/ faith-based healers;	No link exists	No involvement	Not accessible	There are no medicines	No integration at all	Partially integrated		No community participation and ownership	No	District/ regional directors of health services/ medical directors and in-charge(s) of health facilities;	Peer support /Self-Help Groups exist but they are minimally involved in community level mental healthcare service planning and implementation	No	National health policy makers	Not integrated	Community participation and ownership needs some improvement		No personnel are in place ;	No personnel in place providing mental healthcare services	Personnel at this level are not there	I don't know
Female	28-37 years	Married	Tertiary	Empolyed	Community mental health service provider/ social worker	Northern Ghana (Bolgatanga/ Talensi/ Tamale/ Nanton)		Average	Average	Average	Average	Yes	Yes	Yes	Yes	Average level of involvement	No	There are no private health facilities in this area	Regular monitoring and evaluation take(s) place	Averagely integrated		Yes	Mental health education;	Highly integrated	No		Psychological therapies (counselling & group therapy);	Yes	NGOs/CSOs/CBOs;Traditional/ faith-based healers;	Extensive link(s) exist	Average involvment	Accessible	There is a mental health unit where people are attended to	Average level of integration	Fully integrated		Average level of community participation and ownersip	Yes	All of the above;	Peer support /Self-Help Groups exist and are extensively involved in community level mental healthcare service planning and implementation	Yes	Healthcare service providers	Fully integrated	Community participation and ownership needs some improvement		Psychiatric Nurse(s)/ Community Mental Health Worker(s);	Nurses alone	Personnel at this inadequate	Yes
Male	38-47 years	Married	Tertiary	Empolyed	Community mental health service provider/ social worker	Northern Ghana (Bolgatanga/ Talensi/ Tamale/ Nanton)		Low	Low	Low	Low	Yes	No	Yes	No	Minimal level of invovelment	No	There are no private health facilities in this area	Regular monitoring and evaluation take(s) place	Averagely integrated	Assessment, health education, prescription.	I don't know	Mental health education;Medical review and medicine refill;Diagnosis & prescription;Referrals;	Averagely integrated	No		Referral to mental health specialist(s) ;	No	NGOs/CSOs/CBOs;Traditional/ faith-based healers;	Minimal link(s) exist	Low involvement	Accessible	There is a mental health unit where people are attended to	Average level of integration	Partially integrated		Low level of community participation and ownership	No	Healthcare service providers, including personnel of allied professions;	Peer support /Self-Help Groups exist but they are minimally involved in community level mental healthcare service planning and implementation	Yes	Healthcare service providers	Partially integrated	Community participation and ownership needs some improvement		Psychiatric Nurse(s)/ Community Mental Health Worker(s);	Nurses alone	Personnel at this inadequate	No
Female	28-37 years	Married	Tertiary	Empolyed	Community mental health service provider/ social worker	Northern Ghana (Bolgatanga/ Talensi/ Tamale/ Nanton)		High	High	High	Average	Yes	Yes	Yes	Yes	High level of involvement	I don't know	I have not found out if there are private healthcare facilities delivering mental healthcare services	Regular monitoring and evaluation take(s) place	Averagely integrated		Yes	Medical review and medicine refill;	Averagely integrated	Yes	11 and above beds	All of the above;	Yes	All of the above;	Minimal link(s) exist	High involvment	Accessible	There is a mental health unit where people are attended to	Average level of integration	Partially integrated		Average level of community participation and ownersip	Yes	All of the above;	Peer support /Self-Help Groups exist and are extensively involved in community level mental healthcare service planning and implementation	Yes	Healthcare service providers	Partially integrated	Community participation and ownership needs some improvement		Psychiatric Nurse(s)/ Community Mental Health Worker(s);	Psychiatrist(s) and nurse(s)	Personnel at this level are adequate	Yes
Male	28-37 years	Married	Tertiary	Empolyed	Community mental health service provider/ social worker	Mid-Ghana (Sunyani/Sunyani West/Kumasi/ New Edubiase)	Low	Low	Low	Low	Low	Yes	I don't know	Yes	Yes	High level of involvement	No	Private heath facilities have little or no interest in mental health	Regular monitoring and evaluation take(s) place	Not integrated	Very low	No	Diagnosis & prescription;Mental health education;Medical review and medicine refill;Referrals;	Averagely integrated	Yes	1-5 beds	Psychological therapies (counselling & group therapy);Mental health rehabilitation (alcohol/ drug detoxification);Referral to mental health specialist(s) ;Back referral from mental health specialist for continuity of care;All of the above;	Yes	Traditional/ faith-based healers;NGOs/CSOs/CBOs;	Extensive link(s) exist	Low involvement	Accessible	There are mental personnel providing the services	Low level of integration	Partially integrated		Low level of community participation and ownership	I don't know	Users of mental health services/ people with mental health conditions;District/ regional directors of health services/ medical directors and in-charge(s) of health facilities;	No peer support/ Self-Help Groups exist here	Yes	Healthcare service providers	Partially integrated	Community participation and ownership is highly inadequate and requires significant improvement	No psyhotropic medicines, no funding	Psychiatric Nurse(s)/ Community Mental Health Worker(s);	Psychiatrist(s) and nurse(s)	Personnel at this inadequate	I don't know
Male	28-37 years	Single	Tertiary	Empolyed	Mental health/ human rights advocate	Northern Ghana (Bolgatanga/ Talensi/ Tamale/ Nanton)		Average	Average	Average	Low	Yes	Yes	Yes	Yes	Average level of involvement	No	There are no private health facilities in this area	Irregular monitoring and evaluation take place	Averagely integrated		Yes	Diagnosis & prescription;Mental health education;Referrals;Medical review and medicine refill;	Averagely integrated	No		Psychological therapies (counselling & group therapy);Referral to mental health specialist(s) ;Back referral from mental health specialist for continuity of care;	Yes	Traditional/ faith-based healers;	Minimal link(s) exist	Average involvment	Accessible	There is a mental health unit where people are attended to	Low level of integration	Partially integrated		Low level of community participation and ownership	No	Users of mental health services/ people with mental health conditions;Caregivers/family members of people with mental health conditions;Healthcare service providers, including personnel of allied professions;District/ regional directors of health services/ medical directors and in-charge(s) of health facilities;	No peer support/ Self-Help Groups exist here	Yes	Users of mental health services	Not integrated	Community participation and ownership is highly inadequate and requires significant improvement		Psychiatric Nurse(s)/ Community Mental Health Worker(s);	Nurses alone	Personnel at this level are adequate	Yes
Male	38-47 years	Married	Tertiary	Empolyed	Caregiver of a person with a mental health condition	Northern Ghana (Bolgatanga/ Talensi/ Tamale/ Nanton)		Average	Average	Average	Average	Yes	Yes	Yes	Yes	Average level of involvement	No	There are no private health facilities in this area	Irregular monitoring and evaluation take place	Not integrated		Yes	Mental health education;Referrals;	Averagely integrated	No		Psychological therapies (counselling & group therapy);Referral to mental health specialist(s) ;Back referral from mental health specialist for continuity of care;	No	NGOs/CSOs/CBOs;Traditional/ faith-based healers;	Minimal link(s) exist	Average involvment	Accessible	There is a mental health unit where people are attended to	Average level of integration	Partially integrated		Average level of community participation and ownersip	Yes	District/ regional directors of health services/ medical directors and in-charge(s) of health facilities;Healthcare service providers, including personnel of allied professions;	Peer support /Self-Help Groups exist but they are minimally involved in community level mental healthcare service planning and implementation	Yes	NGOs/CSOs/CBOs	Partially integrated	Community participation and ownership needs some improvement		Psychiatric Nurse(s)/ Community Mental Health Worker(s);Mental health support workers (e.g. community volunteers);	Nurses alone	Personnel at this inadequate	Yes
Male	48-57 years	Married	None	Self-employment	Caregiver of a person with a mental health condition	Northern Ghana (Bolgatanga/ Talensi/ Tamale/ Nanton)		I don't know	I don't know	I don't know	I don't know	I don't know		I don't know	No	Minimal level of invovelment	No	There are no private health facilities in this area	I don’t know if any monitoring and evlaution take(s) place	Not integrated		No	Medical review and medicine refill;	No integration takes place	No		None of the above;	I don't know	Traditional/ faith-based healers;NGOs/CSOs/CBOs;	No link exists	No involvement	Not accessible	There are no medicines	No integration at all	Not integrated		No community participation and ownership	No	None of above;	Peer support /Self-Help Groups exist but they are minimally involved in community level mental healthcare service planning and implementation	No	National health policy makers	Not integrated	Community participation and ownership needs some improvement		No personnel are in place ;	Nurses alone	Personnel at this inadequate	No
Male	38-47 years	Married	None	Self-employment	Caregiver of a person with a mental health condition	Northern Ghana (Bolgatanga/ Talensi/ Tamale/ Nanton)		I don't know	I don't know	I don't know	I don't know	I don't know		No	No	No involvement at all	No	There are no private health facilities in this area	I don’t know if any monitoring and evlaution take(s) place	Not integrated		No	Diagnosis & prescription;	No integration takes place	No		None of the above;	Yes	NGOs/CSOs/CBOs;Traditional/ faith-based healers;	No link exists	No involvement	Accessible	There are no mental personnel providing the services	No integration at all	Not integrated		No community participation and ownership	No	Caregivers/family members of people with mental health conditions;	Peer support /Self-Help Groups exist but they are minimally involved in community level mental healthcare service planning and implementation	No	Healthcare service providers	Not integrated	Community participation and ownership is highly inadequate and requires significant improvement		No personnel are in place ;	No personnel in place providing mental healthcare services	Personnel at this level are not there	No
Male	58-67 years	Married	None	Self-employment	Caregiver of a person with a mental health condition	Northern Ghana (Bolgatanga/ Talensi/ Tamale/ Nanton)		I don't know	I don't know	I don't know	I don't know	No		No	No	No involvement at all	No	There are no private health facilities in this area	No monitoring and evaluation take place	Not integrated		No	Medical review and medicine refill;	No integration takes place	No		None of the above;	I don't know	Traditional/ faith-based healers;	No link exists	No involvement	Not accessible	There are no medicines	No integration at all	Not integrated		No community participation and ownership	No	None of above;	Peer support /Self-Help Groups exist but they are minimally involved in community level mental healthcare service planning and implementation	No	Healthcare service providers	Not integrated	Community participation and ownership needs some improvement		No personnel are in place ;	Nurses alone	Personnel at this level are not there	No
Male	28-37 years	Married	None	Self-employment	User of Mental health services	Northern Ghana (Bolgatanga/ Talensi/ Tamale/ Nanton)		I don't know	I don't know	I don't know	I don't know	No		No	No	No involvement at all	No	There are no private health facilities in this area	I don’t know if any monitoring and evlaution take(s) place	Not integrated		No	Medical review and medicine refill;	No integration takes place	No		None of the above;	Yes	NGOs/CSOs/CBOs;Traditional/ faith-based healers;	No link exists	No involvement	Not accessible	There are no medicines	No integration at all	Partially integrated		Low level of community participation and ownership	No	Users of mental health services/ people with mental health conditions;	Peer support /Self-Help Groups exist but they are minimally involved in community level mental healthcare service planning and implementation	No	Healthcare service providers	Not integrated	Community participation and ownership is highly inadequate and requires significant improvement		Psychiatric Nurse(s)/ Community Mental Health Worker(s);	Psychiatrist(s) and nurse(s)	Personnel at this level are not there	No
Male	18-27 years	Married	Basic (up to Junior Hih School)	Self-employment	Caregiver of a person with a mental health condition	Northern Ghana (Bolgatanga/ Talensi/ Tamale/ Nanton)		I don't know	I don't know	I don't know	I don't know	No		Yes	No	No involvement at all	Yes	There are no private health facilities in this area	I don’t know if any monitoring and evlaution take(s) place	Not integrated		No	Medical review and medicine refill;	No integration takes place	No		None of the above;	Yes	NGOs/CSOs/CBOs;Traditional/ faith-based healers;	No link exists	No involvement	Not accessible	There are no mental personnel providing the services	No integration at all	Not integrated		No community participation and ownership	No	None of above;	Peer support /Self-Help Groups exist but they are minimally involved in community level mental healthcare service planning and implementation	No	Healthcare service providers	Not integrated	Community participation and ownership is highly inadequate and requires significant improvement		No personnel are in place ;	No personnel in place providing mental healthcare services	Personnel at this level are not there	No
Female	18-27 years	Married	None	Self-employment	Caregiver of a person with a mental health condition	Northern Ghana (Bolgatanga/ Talensi/ Tamale/ Nanton)		I don't know	I don't know	I don't know	I don't know	No		Yes	No	No involvement at all	No	There are no private health facilities in this area	I don’t know if any monitoring and evlaution take(s) place	Not integrated		No	Medical review and medicine refill;	No integration takes place	No		None of the above;	Yes	Traditional/ faith-based healers;NGOs/CSOs/CBOs;	No link exists	No involvement	Accessible	There is a mental health unit where people are attended to	No integration at all	Partially integrated		Low level of community participation and ownership	No	None of above;	Peer support /Self-Help Groups exist but they are minimally involved in community level mental healthcare service planning and implementation	No	Healthcare service providers	Not integrated	Community participation and ownership needs some improvement		Psychiatric Nurse(s)/ Community Mental Health Worker(s);	Nurses alone	Personnel at this level are not there	No
Female	18-27 years	Married	Basic (up to Junior Hih School)	Unemployed	User of Mental health services	Northern Ghana (Bolgatanga/ Talensi/ Tamale/ Nanton)		I don't know	I don't know	I don't know	I don't know	I don't know		No	No	Minimal level of invovelment	No	There are no private health facilities in this area	I don’t know if any monitoring and evlaution take(s) place	Not integrated		No	Medical review and medicine refill;	Poorly integrated	No		None of the above;	Yes	NGOs/CSOs/CBOs;Traditional/ faith-based healers;	No link exists	No involvement	Accessible	There are no medicines	Low level of integration	Partially integrated		Low level of community participation and ownership	No	Healthcare service providers, including personnel of allied professions;District/ regional directors of health services/ medical directors and in-charge(s) of health facilities;	Peer support /Self-Help Groups exist but they are minimally involved in community level mental healthcare service planning and implementation	No	District/ regional directors of health services/ directors/in-charge(s) of health facilities	Partially integrated	Community participation and ownership needs some improvement		Psychiatric Nurse(s)/ Community Mental Health Worker(s);	Nurses alone	Personnel at this level are not there	No
Female	38-47 years	Married	None	Self-employment	Caregiver of a person with a mental health condition	Northern Ghana (Bolgatanga/ Talensi/ Tamale/ Nanton)		I don't know	I don't know	I don't know	I don't know	No		Yes	No	No involvement at all	No	I have not found out if there are private healthcare facilities delivering mental healthcare services	I don’t know if any monitoring and evlaution take(s) place	Not integrated		Yes	Medical review and medicine refill;Mental health education;	No integration takes place	Yes		None of the above;	Yes	Traditional/ faith-based healers;NGOs/CSOs/CBOs;	No link exists	No involvement	Accessible	There are no medicines	No integration at all	Partially integrated		No community participation and ownership	I don't know	Healthcare service providers, including personnel of allied professions;	Peer support /Self-Help Groups exist but they are minimally involved in community level mental healthcare service planning and implementation	No	Healthcare service providers	Partially integrated	Community participation and ownership needs some improvement		Psychiatric Nurse(s)/ Community Mental Health Worker(s);	Nurses alone	Personnel at this level are not there	I don't know
Female	18-27 years	Single	Basic (up to Junior Hih School)	Self-employment	User of Mental health services	Northern Ghana (Bolgatanga/ Talensi/ Tamale/ Nanton)		I don't know	I don't know	I don't know	I don't know	I don't know		Yes	No	No involvement at all	No	I have not found out if there are private healthcare facilities delivering mental healthcare services	I don’t know if any monitoring and evlaution take(s) place	Averagely integrated		Yes	Medical review and medicine refill;Mental health education;	Poorly integrated	No		None of the above;	No	NGOs/CSOs/CBOs;Traditional/ faith-based healers;	No link exists	No involvement	Not accessible	There are no medicines	No integration at all	Partially integrated		No community participation and ownership	No	District/ regional directors of health services/ medical directors and in-charge(s) of health facilities;Healthcare service providers, including personnel of allied professions;	Peer support /Self-Help Groups exist but they are minimally involved in community level mental healthcare service planning and implementation	No	Healthcare service providers	Partially integrated	Community participation and ownership is just adequate and needs no improvement		Psychiatric Nurse(s)/ Community Mental Health Worker(s);	Nurses alone	Personnel at this level are not there	No
Female	28-37 years	Single	Basic (up to Junior Hih School)	Unemployed	User of Mental health services	Northern Ghana (Bolgatanga/ Talensi/ Tamale/ Nanton)		I don't know	I don't know	I don't know	I don't know	I don't know		Yes	No	No involvement at all	Yes	I have not found out if there are private healthcare facilities delivering mental healthcare services	No monitoring and evaluation take place	Averagely integrated		Yes	Medical review and medicine refill;	No integration takes place	No		None of the above;	Yes	Traditional/ faith-based healers;	No link exists	No involvement	Not accessible	There are no medicines	Low level of integration	Partially integrated		No community participation and ownership	No	Healthcare service providers, including personnel of allied professions;	Peer support /Self-Help Groups exist but they are minimally involved in community level mental healthcare service planning and implementation	No	Healthcare service providers	Partially integrated	Community participation and ownership is highly inadequate and requires significant improvement		No personnel are in place ;	Nurses alone	Personnel at this level are not there	No
Male	58-67 years	Married	None	Empolyed	Caregiver of a person with a mental health condition	Northern Ghana (Bolgatanga/ Talensi/ Tamale/ Nanton)		I don't know	I don't know	I don't know	I don't know	I don't know		Yes	No	No involvement at all	No	Private heath facilities have little or no interest in mental health	I don’t know if any monitoring and evlaution take(s) place	I don't know		Yes	Medical review and medicine refill;Mental health education;	Poorly integrated	Yes		None of the above;	Yes	NGOs/CSOs/CBOs;Traditional/ faith-based healers;	No link exists	No involvement	Not accessible	There are no medicines	No integration at all	Not integrated		No community participation and ownership	No	Healthcare service providers, including personnel of allied professions;	Peer support /Self-Help Groups exist but they are minimally involved in community level mental healthcare service planning and implementation	I don't know	Healthcare service providers	Not integrated	Community participation and ownership is highly inadequate and requires significant improvement		No personnel are in place ;	Nurses alone	Personnel at this level are not there	I don't know
Female	48-57 years	Married	None	Self-employment	Caregiver of a person with a mental health condition	Northern Ghana (Bolgatanga/ Talensi/ Tamale/ Nanton)		I don't know	I don't know	I don't know	I don't know	No		Yes	No	Minimal level of invovelment	No	There are no private health facilities in this area	I don’t know if any monitoring and evlaution take(s) place	Averagely integrated		No	Medical review and medicine refill;Mental health education;	Poorly integrated	No		None of the above;	No	NGOs/CSOs/CBOs;Traditional/ faith-based healers;	No link exists	No involvement	Not accessible	There are no medicines	No integration at all	Not integrated		No community participation and ownership	No	Users of mental health services/ people with mental health conditions;	Peer support /Self-Help Groups exist but they are minimally involved in community level mental healthcare service planning and implementation	No	Healthcare service providers	Partially integrated	Community participation and ownership needs some improvement		Psychiatric Nurse(s)/ Community Mental Health Worker(s);	Nurses alone	Personnel at this level are not there	I don't know
Male	28-37 years	Single	Tertiary	Student	Caregiver of a person with a mental health condition	Mid-Ghana (Sunyani/Sunyani West/Kumasi/ New Edubiase)		Low	Average	Low	Low	I don't know		Yes	Yes	Minimal level of invovelment	I don't know	I have not found out if there are private healthcare facilities delivering mental healthcare services	Irregular monitoring and evaluation take place	I don't know		I don't know	In-patient services ;	Poorly integrated	I don't know		Mental health rehabilitation (alcohol/ drug detoxification);Psychological therapies (counselling & group therapy);	I don't know	NGOs/CSOs/CBOs;Traditional/ faith-based healers;	No link exists	Low involvement	I don't know	I don’t know	Low level of integration	Partially integrated		Low level of community participation and ownership	I don't know	Caregivers/family members of people with mental health conditions;Users of mental health services/ people with mental health conditions;	Peer support /Self-Help Groups exist but they are minimally involved in community level mental healthcare service planning and implementation	I don't know	Caregivers of people with mental health conditions	Partially integrated	Community participation and ownership needs some improvement		Psychiatric Nurse(s)/ Community Mental Health Worker(s);Mental Health Social Worker(s)/ Occupational Therapist(s);	Psychiatrist(s) and nurse(s)	Personnel at this level are not there	I don't know
Female	28-37 years	Married	Tertiary	Unemployed	Community mental health service provider/ social worker	Southern Ghana (Ayawaso East sub-metro/ Ga West/ Accra)		High	Average	High	High	Yes	Yes	No	No	Average level of involvement	Yes	The services of the private health facilities includes mental health	I don’t know if any monitoring and evlaution take(s) place	Averagely integrated		Yes	None of the above;	No integration takes place	Yes	1-5 beds	Psychological therapies (counselling & group therapy);Referral to mental health specialist(s) ;Back referral from mental health specialist for continuity of care;	Yes	NGOs/CSOs/CBOs;Private hospitals/clinics;	Minimal link(s) exist	High involvment	Accessible	There is a mental health unit where people are attended to	Average level of integration	Partially integrated		Average level of community participation and ownersip	I don't know	Healthcare service providers, including personnel of allied professions;District/ regional directors of health services/ medical directors and in-charge(s) of health facilities;All of the above;Users of mental health services/ people with mental health conditions;Caregivers/family members of people with mental health conditions;	Peer support /Self-Help Groups exist and are extensively involved in community level mental healthcare service planning and implementation	Yes	District/ regional directors of health services/ directors/in-charge(s) of health facilities	Partially integrated	Community participation and ownership needs some improvement		Mental health support workers (e.g. community volunteers);	Nurses alone	Personnel at this level are adequate	Yes
Male	38-47 years	Married	Tertiary	Empolyed	Community mental health service provider/ social worker	Northern Ghana (Bolgatanga/ Talensi/ Tamale/ Nanton)		Average	Low	Average	Low	Yes	Yes	I don't know	Yes	Minimal level of invovelment	I don't know	I have not found out if there are private healthcare facilities delivering mental healthcare services	Irregular monitoring and evaluation take place	Averagely integrated		No	Mental health education;	Poorly integrated	No		All of the above;	No	None of the above;	Minimal link(s) exist	Low involvement	Accessible	There is a mental health unit where people are attended to	Low level of integration	Partially integrated		High level of community participation and ownership	No	All of the above;	No peer support/ Self-Help Groups exist here	No	NGOs/CSOs/CBOs	Partially integrated	Community participation and ownership needs some improvement		Psychiatric Nurse(s)/ Community Mental Health Worker(s);	Nurses alone	Personnel at this inadequate	Yes
Male	18-27 years	Single	Tertiary	Unemployed	District / Regional Director of health services or Director/ in-charge of a healthcare facility	Southern Ghana (Ayawaso East sub-metro/ Ga West/ Accra)		Average	Average	Average	Average	Yes	Yes	Yes	Yes	High level of involvement	Yes	Private heath facilities have little or no interest in mental health	Regular monitoring and evaluation take(s) place	Fully integrated		Yes	Mental health education;	Averagely integrated	Yes	1-5 beds	Psychological therapies (counselling & group therapy);	Yes	All of the above;	Extensive link(s) exist	Average involvment	Accessible	There are mental personnel providing the services	Average level of integration	Fully integrated		Average level of community participation and ownersip	I don't know	Users of mental health services/ people with mental health conditions;	No peer support/ Self-Help Groups exist here	Yes	District/ regional directors of health services/ directors/in-charge(s) of health facilities	Partially integrated	Community participation and ownership needs some improvement		Clinical Psychologist(s)/ Counsellor(s);	Psychiatrist(s) and nurse(s)	Personnel at this level are adequate	Yes
Female	28-37 years	Single	Tertiary	Unemployed	Community mental health service provider/ social worker	Southern Ghana (Ayawaso East sub-metro/ Ga West/ Accra)		Average	I don't know	Average	Average	Yes	Yes	Yes	Yes	Average level of involvement	No	Private heath facilities have little or no interest in mental health	Regular monitoring and evaluation take(s) place	Averagely integrated		Yes	Medical review and medicine refill;	Highly integrated	Yes	Zero (0) bed(s)	Psychological therapies (counselling & group therapy);	Yes	NGOs/CSOs/CBOs;Private hospitals/clinics;	Minimal link(s) exist	Average involvment	Accessible	There is a mental health unit where people are attended to	Average level of integration	Fully integrated		Average level of community participation and ownersip	Yes	Caregivers/family members of people with mental health conditions;	Peer support /Self-Help Groups exist but they are minimally involved in community level mental healthcare service planning and implementation	Yes	Healthcare service providers	Partially integrated	Community participation and ownership needs some improvement	Phsyciatric nurses	Psychiatric Nurse(s)/ Community Mental Health Worker(s);Clinical Psychologist(s)/ Counsellor(s);	Psychiatrist(s) and nurse(s)	Personnel at this level are adequate	Yes
Female	28-37 years	Married	Tertiary	Empolyed	Community mental health service provider/ social worker	Southern Ghana (Ayawaso East sub-metro/ Ga West/ Accra)	Fair	Average	Low	Average	Low	No		Yes	Yes	Average level of involvement	No	Private heath facilities have little or no interest in mental health	Regular monitoring and evaluation take(s) place	Fully integrated	80-100%	Yes	Diagnosis & prescription;Medical review and medicine refill;Mental health education;Referrals;	Highly integrated	Yes	1-5 beds	All of the above;	Yes	NGOs/CSOs/CBOs;	Minimal link(s) exist	Average involvment	Accessible	There is a mental health unit where people are attended to	High level of integration	Fully integrated		High level of community participation and ownership	No	All of the above;	Peer support /Self-Help Groups exist and are extensively involved in community level mental healthcare service planning and implementation	Yes	Healthcare service providers	Partially integrated	Community participation and ownership is highly inadequate and requires significant improvement		Psychiatrist(s), Neurologist(s);Clinical Psychologist(s)/ Counsellor(s);Psychiatric Nurse(s)/ Community Mental Health Worker(s);	Psychiatrist(s), nurse(s), clinical psychologist(s) and social worker(s) & others	Personnel at this level are adequate	Yes
Male	18-27 years	Single	Tertiary	Unemployed	Caregiver of a person with a mental health condition	Southern Ghana (Ayawaso East sub-metro/ Ga West/ Accra)		Average	Average	Average	Average	I don't know		Yes	Yes	High level of involvement	No	There are no private health facilities in this area	Regular monitoring and evaluation take(s) place	Averagely integrated	70/100	Yes	Diagnosis & prescription;Medical review and medicine refill;Mental health education;Referrals;In-patient services ;	Averagely integrated	Yes	1-5 beds	Psychological therapies (counselling & group therapy);Back referral from mental health specialist for continuity of care;Referral to mental health specialist(s) ;	Yes	NGOs/CSOs/CBOs;	No link exists	High involvment	Accessible	There is a mental health unit where people are attended to	Average level of integration	Fully integrated		Average level of community participation and ownersip	I don't know	All of the above;District/ regional directors of health services/ medical directors and in-charge(s) of health facilities;Healthcare service providers, including personnel of allied professions;Caregivers/family members of people with mental health conditions;Users of mental health services/ people with mental health conditions;	No peer support/ Self-Help Groups exist here	Yes	Caregivers of people with mental health conditions	Partially integrated	Community participation and ownership is highly inadequate and requires significant improvement		Psychiatric Nurse(s)/ Community Mental Health Worker(s);	Nurses alone	Personnel at this level are adequate	Yes
[truncated: 529 more rows]
[truncated: 49 more columns]
